# Supplementary material for: Lithium difluoro­(oxalato)borate tetra­methyl­ene sulfone disolvate
Source: Acta Crystallogr Sect E Struct Rep Online. 2011 Apr 7;67(Pt 5):m533. doi: 10.1107/S1600536811011743 (PMC3089187; doi:10.1107/S1600536811011743)
Supplement: Supplementary file 1 [file e-67-0m533-sup1.cif]

##############################################################################
#                                                                            #
# This CIF contains the data in a paper accepted for publication in          #
# Acta Crystallographica Section E. It conforms to the requirements of       #
# Notes for Authors for Acta Crystallographica Section E, and has been       #
# peer reviewed under the auspices of the IUCr Commission on Journals.       #
#                                                                            #
# Full details of the Crystallographic Information File format               #
# are given in the paper "The Crystallographic Information File (CIF):       #
# a New Standard Archive File for Crystallography" by S. R. Hall, F. H.      #
# Allen and I. D. Brown [Acta Cryst. (1991), A47, 655-685].                  #
#                                                                            #
# The current version of the core CIF dictionary is obtainable from          #
# ftp://ftp.iucr.org/pub/cif_core.dic.                                       #
#                                                                            #
# Software is freely available for graphical display of the structure(s)     #
# in this CIF. For information consult the CIF software page                 #
# http://www.iucr.org/resources/cif/software.                                #
#                                                                            #
# This file may be used for bona fide research purposes within the           #
# scientific community so long as proper attribution is given to the journal # 
# article from which it was obtained.                                        #
#                                                                            #
##############################################################################
data_I
_audit_creation_method     SHELXL-97
_chemical_name_systematic
;
Lithium difluoro(oxalato)borate tetramethylene sulfone disolvate
;
_chemical_name_common     ?
_chemical_formula_moiety     'Li +, C2 B F2 O4 -, 2C4 H8 O2 S'
_chemical_formula_sum     'C10 H16 B F2 Li O8 S2'
_chemical_formula_iupac     'Li +, C2 B F2 O4 -, 2C4 H8 O2 S'
_chemical_formula_weight     384.12
_chemical_melting_point     367.85
_symmetry_cell_setting     monoclinic
_symmetry_space_group_name_H-M     'P 21/n'
_symmetry_space_group_name_Hall     '-P 2yn'
loop_
    _symmetry_equiv_pos_as_xyz
    'x, y, z'
    '-x+1/2, y+1/2, -z+1/2'
    '-x, -y, -z'
    'x-1/2, -y-1/2, z-1/2'
_cell_length_a     13.9005(4)
_cell_length_b     5.89170(10)
_cell_length_c     19.9627(5)
_cell_angle_alpha     90.00
_cell_angle_beta     106.0101(13)
_cell_angle_gamma     90.00
_cell_volume     1571.48(7)
_cell_formula_units_Z     4
_cell_measurement_reflns_used     9927
_cell_measurement_theta_min     3.05
_cell_measurement_theta_max     31.79
_cell_measurement_temperature     110
_cell_special_details     ?
_exptl_crystal_description     'prism'
_exptl_crystal_colour     'colourless'
_exptl_crystal_size_max     0.51
_exptl_crystal_size_mid     0.17
_exptl_crystal_size_min     0.16
_exptl_crystal_density_diffrn     1.623
_exptl_crystal_density_meas     ?
_exptl_crystal_density_method     'not measured'
_exptl_crystal_F_000     792
_exptl_absorpt_coefficient_mu     0.397
_exptl_absorpt_correction_type     multi-scan
_exptl_absorpt_process_details     '(SADABS; Bruker, 2009)'
_exptl_absorpt_correction_T_min     0.8231
_exptl_absorpt_correction_T_max     0.9392
_exptl_special_details
;
;
_diffrn_ambient_temperature     110
_diffrn_radiation_type     MoK\a
_diffrn_radiation_wavelength     0.71073
_diffrn_radiation_source     'fine-focus sealed tube'
_diffrn_radiation_monochromator     graphite
_diffrn_measurement_device_type     'Bruker--Nonius Kappa X8 APEXII'
_diffrn_measurement_method     'omega and phi scans'
_diffrn_detector_area_resol_mean     ?
_diffrn_reflns_number     59573
_diffrn_reflns_av_R_equivalents     0.0538
_diffrn_reflns_av_sigmaI/netI     0.0450
_diffrn_reflns_theta_min     2.08
_diffrn_reflns_theta_max     34.98
_diffrn_reflns_theta_full     33.61
_diffrn_measured_fraction_theta_max     0.971
_diffrn_measured_fraction_theta_full     0.999
_diffrn_reflns_limit_h_min     -22
_diffrn_reflns_limit_h_max     22
_diffrn_reflns_limit_k_min     -9
_diffrn_reflns_limit_k_max     8
_diffrn_reflns_limit_l_min     -31
_diffrn_reflns_limit_l_max     31
_diffrn_standards_number     0
_diffrn_standards_interval_count     0
_diffrn_standards_interval_time     0
_diffrn_standards_decay_%     0
_refine_special_details
;
Refinement of <i>F</i>^2^ against ALL reflections. The weighted <i>R</i>-factor
<i>wR</i> and goodness of fit <i>S</i> are based on <i>F</i>^2^, conventional
<i>R</i>-factors <i>R</i> are based on <i>F</i>, with <i>F</i> set to zero for
negative <i>F</i>^2^. The threshold expression of <i>F</i>^2^ >
\s(<i>F</i>^2^) is used only for calculating <i>R</i>-factors(gt) <i>etc</i>.
and is not relevant to the choice of reflections for refinement.
<i>R</i>-factors based on <i>F</i>^2^ are statistically about twice as large
as those based on <i>F</i>, and <i>R</i>- factors based on ALL data will be
even larger.
;
_reflns_number_total     6723
_reflns_number_gt     4514
_reflns_threshold_expression     >2sigma(I)
_refine_ls_structure_factor_coef     Fsqd
_refine_ls_matrix_type     full
_refine_ls_R_factor_all     0.0829
_refine_ls_R_factor_gt     0.0443
_refine_ls_wR_factor_gt     0.0963
_refine_ls_wR_factor_ref     0.1126
_refine_ls_goodness_of_fit_ref     1.020
_refine_ls_restrained_S_all     1.020
_refine_ls_number_reflns     6723
_refine_ls_number_parameters     281
_refine_ls_number_restraints     0
_refine_ls_hydrogen_treatment     refall
_refine_ls_weighting_scheme     calc
_refine_ls_weighting_details
         'calc w=1/[\s^2^(Fo^2^)+(0.0531P)^2^+0.5209P] where P=(Fo^2^+2Fc^2^)/3'
_atom_sites_solution_hydrogens     geom
_atom_sites_solution_primary     direct
_atom_sites_solution_secondary     difmap
_refine_ls_shift/su_max     0.001
_refine_ls_shift/su_mean     0.000
_refine_diff_density_max     0.795
_refine_diff_density_min     -0.451
_refine_ls_extinction_method     none
_refine_ls_extinction_coef     ?
loop_
    _atom_type_symbol
    _atom_type_description
    _atom_type_scat_dispersion_real
    _atom_type_scat_dispersion_imag
    _atom_type_scat_source
    'C' 'C' 0.0033 0.0016
                         'International Tables Vol C Tables 4.2.6.8 and 6.1.1.4'
    'H' 'H' 0.0000 0.0000
                         'International Tables Vol C Tables 4.2.6.8 and 6.1.1.4'
    'B' 'B' 0.0013 0.0007
                         'International Tables Vol C Tables 4.2.6.8 and 6.1.1.4'
    'F' 'F' 0.0171 0.0103
                         'International Tables Vol C Tables 4.2.6.8 and 6.1.1.4'
    'Li' 'Li' -0.0003 0.0001
                         'International Tables Vol C Tables 4.2.6.8 and 6.1.1.4'
    'O' 'O' 0.0106 0.0060
                         'International Tables Vol C Tables 4.2.6.8 and 6.1.1.4'
    'S' 'S' 0.1246 0.1234
                         'International Tables Vol C Tables 4.2.6.8 and 6.1.1.4'
_computing_data_collection     'APEX2 (Bruker, 2009)'
_computing_cell_refinement     'SAINT (Bruker, 2009)'
_computing_data_reduction     'SAINT (Bruker, 2009)'
_computing_structure_solution     'SIR92 (Altomare <i>et al.</i>, 1994)'
_computing_structure_refinement     'SHELXTL (Sheldrick, 2008)'
_computing_molecular_graphics     'ORTEP-3 (Farrugia, 1997)'
_computing_publication_material     'cif2tables.py (Boyle, 2008)'
loop_
    _atom_site_type_symbol
    _atom_site_label
    _atom_site_fract_x
    _atom_site_fract_y
    _atom_site_fract_z
    _atom_site_U_iso_or_equiv
    _atom_site_adp_type
    _atom_site_calc_flag
    _atom_site_refinement_flags
    _atom_site_occupancy
    _atom_site_symmetry_multiplicity
    _atom_site_disorder_assembly
    _atom_site_disorder_group
    Li Li1 0.3460(2) -0.0347(4) 0.00559(15) 0.0214(5) Uani d . 1 1 . .
    O O1 0.31626(9) 0.20781(19) -0.06478(8) 0.0316(3) Uani d . 1 1 . .
    O O2 0.22276(8) 0.47559(18) -0.13303(6) 0.0222(2) Uani d . 1 1 . .
    O O3 0.16743(13) 0.2577(2) 0.01240(7) 0.0398(4) Uani d . 1 1 . .
    O O4 0.10533(8) 0.52447(19) -0.06874(6) 0.0215(2) Uani d . 1 1 . .
    C C1 0.24614(12) 0.3388(2) -0.07979(9) 0.0216(3) Uani d . 1 1 . .
    C C2 0.16898(13) 0.3664(3) -0.03845(8) 0.0225(3) Uani d . 1 1 . .
    B B1 0.13278(13) 0.6151(3) -0.13039(9) 0.0197(3) Uani d . 1 1 . .
    F F1 0.15911(8) 0.84008(16) -0.12160(6) 0.0318(2) Uani d . 1 1 . .
    F F2 0.05644(8) 0.58017(19) -0.18987(5) 0.0320(2) Uani d . 1 1 . .
    S S1 0.53657(3) 0.23623(5) 0.095635(17) 0.01352(8) Uani d . 1 1 . .
    O O5 0.45522(9) 0.07304(19) 0.08378(6) 0.0241(2) Uani d . 1 1 . .
    O O6 0.58816(8) 0.25394(17) 0.04173(5) 0.0185(2) Uani d . 1 1 . .
    C C3 0.49317(12) 0.5049(2) 0.11463(8) 0.0192(3) Uani d . 1 1 . .
    H H3A 0.5342(17) 0.620(4) 0.1003(11) 0.037(6) Uiso d . 1 1 . .
    H H3B 0.4301(16) 0.517(3) 0.0880(11) 0.029(5) Uiso d . 1 1 . .
    C C4 0.50818(13) 0.4926(3) 0.19321(8) 0.0234(3) Uani d . 1 1 . .
    H H4A 0.4597(15) 0.390(3) 0.2058(10) 0.025(5) Uiso d . 1 1 . .
    H H4B 0.4995(18) 0.640(4) 0.2119(13) 0.048(7) Uiso d . 1 1 . .
    C C5 0.61283(13) 0.3906(3) 0.22363(9) 0.0253(3) Uani d . 1 1 . .
    H H5A 0.6587(17) 0.502(4) 0.2182(12) 0.038(6) Uiso d . 1 1 . .
    H H5B 0.6283(16) 0.349(4) 0.2732(11) 0.029(5) Uiso d . 1 1 . .
    C C6 0.62066(13) 0.1822(3) 0.17993(8) 0.0204(3) Uani d . 1 1 . .
    H H6A 0.5960(16) 0.054(4) 0.1967(11) 0.033(6) Uiso d . 1 1 . .
    H H6B 0.6831(15) 0.159(3) 0.1732(10) 0.020(5) Uiso d . 1 1 . .
    S S2 0.22934(3) -0.23755(5) 0.111283(18) 0.01444(8) Uani d . 1 1 . .
    O O7 0.27513(8) -0.22574(17) 0.05399(6) 0.0193(2) Uani d . 1 1 . .
    O O8 0.25996(9) -0.42689(18) 0.15829(6) 0.0234(2) Uani d . 1 1 . .
    C C7 0.09674(12) -0.2291(3) 0.08044(9) 0.0203(3) Uani d . 1 1 . .
    H H7A 0.0718(15) -0.376(4) 0.0698(11) 0.031(5) Uiso d . 1 1 . .
    H H7B 0.0845(16) -0.138(4) 0.0414(12) 0.037(6) Uiso d . 1 1 . .
    C C8 0.06790(13) -0.1165(3) 0.14076(10) 0.0263(3) Uani d . 1 1 . .
    H H8A -0.0049(15) -0.066(3) 0.1276(10) 0.024(5) Uiso d . 1 1 . .
    H H8B 0.0803(18) -0.232(4) 0.1822(13) 0.041(6) Uiso d . 1 1 . .
    C C9 0.13774(13) 0.0881(3) 0.16254(10) 0.0251(3) Uani d . 1 1 . .
    H H9A 0.1127(17) 0.211(4) 0.1286(12) 0.032(6) Uiso d . 1 1 . .
    H H9B 0.1384(16) 0.142(4) 0.2075(12) 0.034(6) Uiso d . 1 1 . .
    C C10 0.24416(12) 0.0200(2) 0.16109(8) 0.0197(3) Uani d . 1 1 . .
    H H10A 0.2745(14) 0.127(3) 0.1391(10) 0.022(5) Uiso d . 1 1 . .
    H H10B 0.2877(16) -0.014(4) 0.2038(12) 0.032(5) Uiso d . 1 1 . .
loop_
    _atom_site_aniso_label
    _atom_site_aniso_U_11
    _atom_site_aniso_U_22
    _atom_site_aniso_U_33
    _atom_site_aniso_U_12
    _atom_site_aniso_U_13
    _atom_site_aniso_U_23
    Li1 0.0245(13) 0.0185(11) 0.0241(13) -0.0036(10) 0.0115(11) -0.0014(10)
    O1 0.0206(6) 0.0172(5) 0.0517(8) 0.0016(4) 0.0012(6) 0.0037(5)
    O2 0.0217(5) 0.0197(5) 0.0279(6) 0.0022(4) 0.0115(5) 0.0050(4)
    O3 0.0674(10) 0.0299(7) 0.0198(6) -0.0123(6) 0.0080(6) 0.0062(5)
    O4 0.0223(5) 0.0235(5) 0.0206(5) -0.0022(4) 0.0092(4) -0.0007(4)
    C1 0.0183(7) 0.0144(6) 0.0283(8) -0.0032(5) 0.0004(6) 0.0010(5)
    C2 0.0298(8) 0.0184(6) 0.0165(7) -0.0073(6) 0.0016(6) 0.0005(5)
    B1 0.0193(8) 0.0188(7) 0.0224(8) 0.0026(6) 0.0082(6) 0.0040(6)
    F1 0.0331(6) 0.0168(4) 0.0491(7) 0.0030(4) 0.0175(5) 0.0069(4)
    F2 0.0305(6) 0.0384(6) 0.0221(5) 0.0087(4) -0.0011(4) 0.0059(4)
    S1 0.01483(16) 0.01248(13) 0.01344(14) -0.00014(11) 0.00423(11) -0.00114(11)
    O5 0.0250(6) 0.0234(5) 0.0240(6) -0.0105(4) 0.0068(5) -0.0052(4)
    O6 0.0216(5) 0.0192(5) 0.0169(5) 0.0028(4) 0.0091(4) -0.0002(4)
    C3 0.0222(7) 0.0164(6) 0.0201(7) 0.0047(5) 0.0074(6) -0.0004(5)
    C4 0.0276(8) 0.0245(7) 0.0208(7) -0.0014(6) 0.0112(6) -0.0066(6)
    C5 0.0260(8) 0.0327(8) 0.0166(7) -0.0059(7) 0.0050(6) -0.0040(6)
    C6 0.0199(7) 0.0229(7) 0.0179(7) 0.0026(6) 0.0042(6) 0.0060(5)
    S2 0.01413(16) 0.01212(14) 0.01752(15) -0.00119(11) 0.00510(12) 0.00011(11)
    O7 0.0180(5) 0.0190(5) 0.0235(5) -0.0017(4) 0.0100(4) 0.0003(4)
    O8 0.0293(6) 0.0155(5) 0.0251(6) 0.0019(4) 0.0068(5) 0.0050(4)
    C7 0.0147(6) 0.0226(7) 0.0252(7) -0.0035(5) 0.0081(6) -0.0056(6)
    C8 0.0258(9) 0.0243(7) 0.0338(9) -0.0026(6) 0.0168(7) -0.0060(6)
    C9 0.0302(9) 0.0205(7) 0.0291(8) -0.0026(6) 0.0158(7) -0.0067(6)
    C10 0.0234(7) 0.0148(6) 0.0192(7) -0.0041(5) 0.0031(6) -0.0018(5)
_geom_special_details
;
All e.s.d.'s (except the e.s.d. in the dihedral angle between two l.s. planes)
are estimated using the full covariance matrix. The cell e.s.d.'s are taken
into account individually in the estimation of e.s.d.'s in distances, angles
and torsion angles; correlations between e.s.d.'s in cell parameters are only
used when they are defined by crystal symmetry. An approximate (isotropic)
treatment of cell e.s.d.'s is used for estimating e.s.d.'s involving l.s.
planes.
;
loop_
    _geom_bond_atom_site_label_1
    _geom_bond_atom_site_label_2
    _geom_bond_site_symmetry_2
    _geom_bond_distance
    _geom_bond_publ_flag
    Li1 O7 . 1.922(3) ?
    Li1 O5 . 1.959(3) ?
    Li1 O1 . 1.966(3) ?
    Li1 O6 3_655 1.969(3) ?
    O1 C1 . 1.2144(19) ?
    O2 C1 . 1.3014(19) ?
    O2 B1 . 1.510(2) ?
    O3 C2 . 1.2053(19) ?
    O4 C2 . 1.312(2) ?
    O4 B1 . 1.485(2) ?
    C1 C2 . 1.532(2) ?
    B1 F2 . 1.372(2) ?
    B1 F1 . 1.373(2) ?
    S1 O6 . 1.4521(11) ?
    S1 O5 . 1.4530(11) ?
    S1 C3 . 1.7719(14) ?
    S1 C6 . 1.7929(16) ?
    O6 Li1 3_655 1.969(3) ?
    C3 C4 . 1.526(2) ?
    C3 H3A . 0.98(2) ?
    C3 H3B . 0.89(2) ?
    C4 C5 . 1.536(2) ?
    C4 H4A . 0.99(2) ?
    C4 H4B . 0.97(3) ?
    C5 C6 . 1.527(2) ?
    C5 H5A . 0.94(2) ?
    C5 H5B . 0.98(2) ?
    C6 H6A . 0.93(2) ?
    C6 H6B . 0.925(19) ?
    S2 O8 . 1.4443(11) ?
    S2 O7 . 1.4559(11) ?
    S2 C7 . 1.7758(16) ?
    S2 C10 . 1.7945(15) ?
    C7 C8 . 1.522(2) ?
    C7 H7A . 0.94(2) ?
    C7 H7B . 0.92(2) ?
    C8 C9 . 1.534(2) ?
    C8 H8A . 1.02(2) ?
    C8 H8B . 1.05(2) ?
    C9 C10 . 1.541(2) ?
    C9 H9A . 0.99(2) ?
    C9 H9B . 0.95(2) ?
    C10 H10A . 0.933(19) ?
    C10 H10B . 0.92(2) ?
loop_
    _geom_angle_atom_site_label_1
    _geom_angle_atom_site_label_2
    _geom_angle_atom_site_label_3
    _geom_angle_site_symmetry_1
    _geom_angle_site_symmetry_3
    _geom_angle
    _geom_angle_publ_flag
    O7 Li1 O5 . . 100.44(13) ?
    O7 Li1 O1 . . 138.48(16) ?
    O5 Li1 O1 . . 107.32(13) ?
    O7 Li1 O6 . 3_655 103.16(13) ?
    O5 Li1 O6 . 3_655 103.55(14) ?
    O1 Li1 O6 . 3_655 99.66(13) ?
    C1 O1 Li1 . . 129.39(15) ?
    C1 O2 B1 . . 109.35(12) ?
    C2 O4 B1 . . 110.03(12) ?
    O1 C1 O2 . . 126.71(16) ?
    O1 C1 C2 . . 124.62(15) ?
    O2 C1 C2 . . 108.66(13) ?
    O3 C2 O4 . . 126.78(18) ?
    O3 C2 C1 . . 125.12(16) ?
    O4 C2 C1 . . 108.09(13) ?
    F2 B1 F1 . . 111.75(13) ?
    F2 B1 O4 . . 110.44(13) ?
    F1 B1 O4 . . 111.20(13) ?
    F2 B1 O2 . . 109.78(13) ?
    F1 B1 O2 . . 109.62(13) ?
    O4 B1 O2 . . 103.76(12) ?
    O6 S1 O5 . . 116.62(7) ?
    O6 S1 C3 . . 111.18(7) ?
    O5 S1 C3 . . 109.29(8) ?
    O6 S1 C6 . . 112.38(7) ?
    O5 S1 C6 . . 108.18(7) ?
    C3 S1 C6 . . 97.48(8) ?
    S1 O5 Li1 . . 137.86(11) ?
    S1 O6 Li1 . 3_655 134.30(10) ?
    C4 C3 S1 . . 102.68(10) ?
    C4 C3 H3A . . 114.1(13) ?
    S1 C3 H3A . . 107.2(13) ?
    C4 C3 H3B . . 116.6(13) ?
    S1 C3 H3B . . 106.4(13) ?
    H3A C3 H3B . . 108.9(18) ?
    C3 C4 C5 . . 105.72(13) ?
    C3 C4 H4A . . 112.4(12) ?
    C5 C4 H4A . . 107.4(12) ?
    C3 C4 H4B . . 110.9(14) ?
    C5 C4 H4B . . 113.9(14) ?
    H4A C4 H4B . . 106.6(18) ?
    C6 C5 C4 . . 107.33(13) ?
    C6 C5 H5A . . 109.7(14) ?
    C4 C5 H5A . . 106.3(14) ?
    C6 C5 H5B . . 110.0(13) ?
    C4 C5 H5B . . 114.6(12) ?
    H5A C5 H5B . . 108.8(18) ?
    C5 C6 S1 . . 105.21(11) ?
    C5 C6 H6A . . 110.8(13) ?
    S1 C6 H6A . . 105.9(13) ?
    C5 C6 H6B . . 114.9(12) ?
    S1 C6 H6B . . 106.6(12) ?
    H6A C6 H6B . . 112.7(18) ?
    O8 S2 O7 . . 115.66(7) ?
    O8 S2 C7 . . 109.79(8) ?
    O7 S2 C7 . . 111.29(7) ?
    O8 S2 C10 . . 108.96(7) ?
    O7 S2 C10 . . 112.75(7) ?
    C7 S2 C10 . . 96.78(7) ?
    S2 O7 Li1 . . 144.93(11) ?
    C8 C7 S2 . . 102.27(11) ?
    C8 C7 H7A . . 115.0(13) ?
    S2 C7 H7A . . 109.7(13) ?
    C8 C7 H7B . . 112.9(14) ?
    S2 C7 H7B . . 104.0(14) ?
    H7A C7 H7B . . 112.0(19) ?
    C7 C8 C9 . . 106.42(13) ?
    C7 C8 H8A . . 112.5(11) ?
    C9 C8 H8A . . 110.6(11) ?
    C7 C8 H8B . . 108.6(13) ?
    C9 C8 H8B . . 109.5(13) ?
    H8A C8 H8B . . 109.1(17) ?
    C8 C9 C10 . . 109.02(13) ?
    C8 C9 H9A . . 107.7(13) ?
    C10 C9 H9A . . 109.7(13) ?
    C8 C9 H9B . . 111.8(13) ?
    C10 C9 H9B . . 110.2(13) ?
    H9A C9 H9B . . 108.4(18) ?
    C9 C10 S2 . . 105.47(10) ?
    C9 C10 H10A . . 113.2(12) ?
    S2 C10 H10A . . 108.0(12) ?
    C9 C10 H10B . . 115.4(13) ?
    S2 C10 H10B . . 105.9(13) ?
    H10A C10 H10B . . 108.4(18) ?
loop_
    _geom_torsion_atom_site_label_1
    _geom_torsion_atom_site_label_2
    _geom_torsion_atom_site_label_3
    _geom_torsion_atom_site_label_4
    _geom_torsion_site_symmetry_1
    _geom_torsion_site_symmetry_2
    _geom_torsion_site_symmetry_3
    _geom_torsion_site_symmetry_4
    _geom_torsion
    _geom_torsion_publ_flag
    O7 Li1 O1 C1 . . . . 24.4(3) ?
    O5 Li1 O1 C1 . . . . -105.29(18) ?
    O6 Li1 O1 C1 3_655 . . . 147.13(16) ?
    Li1 O1 C1 O2 . . . . -169.91(15) ?
    Li1 O1 C1 C2 . . . . 9.1(3) ?
    B1 O2 C1 O1 . . . . -177.70(15) ?
    B1 O2 C1 C2 . . . . 3.12(16) ?
    B1 O4 C2 O3 . . . . -179.29(16) ?
    B1 O4 C2 C1 . . . . -0.31(16) ?
    O1 C1 C2 O3 . . . . -2.0(3) ?
    O2 C1 C2 O3 . . . . 177.15(15) ?
    O1 C1 C2 O4 . . . . 178.94(15) ?
    O2 C1 C2 O4 . . . . -1.86(17) ?
    C2 O4 B1 F2 . . . . 119.62(14) ?
    C2 O4 B1 F1 . . . . -115.73(14) ?
    C2 O4 B1 O2 . . . . 2.03(16) ?
    C1 O2 B1 F2 . . . . -121.27(14) ?
    C1 O2 B1 F1 . . . . 115.62(14) ?
    C1 O2 B1 O4 . . . . -3.23(16) ?
    O6 S1 O5 Li1 . . . . -38.91(18) ?
    C3 S1 O5 Li1 . . . . 88.21(17) ?
    C6 S1 O5 Li1 . . . . -166.71(16) ?
    O7 Li1 O5 S1 . . . . -172.88(11) ?
    O1 Li1 O5 S1 . . . . -24.1(2) ?
    O6 Li1 O5 S1 3_655 . . . 80.71(19) ?
    O5 S1 O6 Li1 . . . 3_655 -53.42(17) ?
    C3 S1 O6 Li1 . . . 3_655 -179.61(15) ?
    C6 S1 O6 Li1 . . . 3_655 72.30(16) ?
    O6 S1 C3 C4 . . . . -143.40(10) ?
    O5 S1 C3 C4 . . . . 86.46(12) ?
    C6 S1 C3 C4 . . . . -25.83(12) ?
    S1 C3 C4 C5 . . . . 44.85(14) ?
    C3 C4 C5 C6 . . . . -47.70(17) ?
    C4 C5 C6 S1 . . . . 27.11(16) ?
    O6 S1 C6 C5 . . . . 116.13(11) ?
    O5 S1 C6 C5 . . . . -113.69(12) ?
    C3 S1 C6 C5 . . . . -0.49(13) ?
    O8 S2 O7 Li1 . . . . -128.77(19) ?
    C7 S2 O7 Li1 . . . . 105.0(2) ?
    C10 S2 O7 Li1 . . . . -2.5(2) ?
    O5 Li1 O7 S2 . . . . 52.0(2) ?
    O1 Li1 O7 S2 . . . . -79.7(3) ?
    O6 Li1 O7 S2 3_655 . . . 158.69(13) ?
    O8 S2 C7 C8 . . . . 80.33(12) ?
    O7 S2 C7 C8 . . . . -150.31(10) ?
    C10 S2 C7 C8 . . . . -32.65(12) ?
    S2 C7 C8 C9 . . . . 45.93(16) ?
    C7 C8 C9 C10 . . . . -41.02(19) ?
    C8 C9 C10 S2 . . . . 16.08(17) ?
    O8 S2 C10 C9 . . . . -103.64(12) ?
    O7 S2 C10 C9 . . . . 126.54(11) ?
    C7 S2 C10 C9 . . . . 10.02(12) ?
data_global
_journal_date_recd_electronic     2011-03-24
_journal_date_accepted     2011-03-29
_journal_name_full     'Acta Crystallographica, Section E'
_journal_year     2011
_journal_volume     67
_journal_issue      5
_journal_page_first     m533
_journal_page_last     m533
_journal_paper_category     QM
_journal_coeditor_code     SI2348
_publ_contact_author_name     'Wesley Henderson'
_publ_contact_author_address
;
Ionic Liquids & Electrolytes for Energy Technologies (ILEET) Laboratory
Department of Chemical and Biomolecular Engineering
North Carolina State University
911 Partners Way
Raleigh, NC 27695, USA
;
_publ_contact_author_email     'wesley_henderson@ncsu.edu'
_publ_contact_author_fax     '919-515-3465'
_publ_contact_author_phone     '919-513-2917'
_publ_section_title
;
Lithium difluoro(oxalato)borate tetramethylene sulfone disolvate
;
_publ_section_title_footnote     .
loop_
    _publ_author_name
    _publ_author_footnote
    _publ_author_address
    'Allen, Joshua L.' .
;
Ionic Liquids & Electrolytes for Energy Technologies (ILEET) Laboratory
Department of Chemical and Biomolecular Engineering
North Carolina State University
911 Partners Way
Raleigh, NC 27695, USA
;
    'Boyle, Paul D.' .
;
X-ray Structural Facility
Department of Chemistry
North Carolina State University
2620 Yarbrough Drive
Raleigh, NC 27695, USA
;
    'Henderson, Wesley A.' .
;
Ionic Liquids & Electrolytes for Energy Technologies (ILEET) Laboratory
Department of Chemical and Biomolecular Engineering
North Carolina State University
911 Partners Way
Raleigh, NC 27695, USA
;
_publ_section_synopsis     .
