# Supplementary material for: Lithium difluoro­(oxalato)borate tetra­methyl­ene sulfone disolvate
Source: Acta Crystallogr Sect E Struct Rep Online. 2011 Apr 7;67(Pt 5):m533. doi: 10.1107/S1600536811011743 (PMC3089187; doi:10.1107/S1600536811011743)
Supplement: Supplementary file 2 [file e-67-0m533-Isup2.hkl]

# 
# h,k,l, Fc-squared, Fo-squared, sigma(Fo-squared) and status flag 
# 
data_I
_shelx_title ' x11023:  110K' 
_shelx_refln_list_code          4 
_shelx_F_calc_maximum      243.30 
_exptl_crystal_F_000       792.00 
_reflns_d_resolution_high  0.6199 
 
loop_ 
 _symmetry_equiv_pos_as_xyz 
 'x, y, z' 
 '-x+1/2, y+1/2, -z+1/2' 
 '-x, -y, -z' 
 'x-1/2, -y-1/2, z-1/2' 
 
_cell_length_a    13.9005 
_cell_length_b     5.8917 
_cell_length_c    19.9627 
_cell_angle_alpha  90.000 
_cell_angle_beta  106.010 
_cell_angle_gamma  90.000 
 
_shelx_F_squared_multiplier     1.000 
 
loop_ 
 _refln_index_h 
 _refln_index_k 
 _refln_index_l 
 _refln_F_squared_calc 
 _refln_F_squared_meas 
 _refln_F_squared_sigma 
 _refln_observed_status 
   2   0   0     2458.88     3025.83     25.08 o 
   4   0   0     3198.45     3409.20     31.40 o 
   6   0   0     3414.26     3839.75     36.06 o 
   8   0   0     1188.94     1170.97     20.02 o 
  10   0   0     2023.42     2024.55     27.37 o 
  12   0   0        0.17       -1.59      7.91 o 
  14   0   0      562.57      599.13     28.32 o 
  16   0   0      301.59      300.30     25.24 o 
  18   0   0      168.57      218.51     36.59 o 
  20   0   0       56.83       70.68     33.32 o 
   1   1   0       56.67       86.05      1.75 o 
   2   1   0      563.48      583.87      4.46 o 
   3   1   0     1129.22     1182.03      8.28 o 
   4   1   0      388.49      338.40      5.14 o 
   5   1   0      280.98      287.22      6.48 o 
   6   1   0      108.09       89.02      4.39 o 
   7   1   0     1920.57     1947.51     17.06 o 
   8   1   0      773.26      669.66      9.95 o 
   9   1   0      348.05      336.80      8.34 o 
  10   1   0      447.26      457.01     10.03 o 
  11   1   0      410.28      430.74     10.47 o 
  12   1   0      695.64      669.87     12.64 o 
  13   1   0      484.21      466.50     14.33 o 
  14   1   0       70.36       77.33     11.55 o 
  15   1   0       91.89      120.28     16.17 o 
  16   1   0        7.08        9.32     12.91 o 
  17   1   0        8.02       11.31     14.28 o 
  18   1   0      250.30      242.21     26.15 o 
  19   1   0       12.72        2.96     19.18 o 
  20   1   0       23.19       45.62     21.19 o 
  21   1   0        4.19      -26.01     27.38 o 
   0   2   0     5094.34     4939.97     80.58 o 
   1   2   0       92.19       85.21      5.94 o 
   2   2   0     2523.27     2864.15     19.56 o 
   3   2   0     1049.39     1173.27      7.87 o 
   4   2   0       77.03      117.16      3.12 o 
   5   2   0      286.55      303.13      5.53 o 
   6   2   0       53.25       57.58      4.42 o 
   7   2   0      125.10      114.97      5.71 o 
   8   2   0      679.13      658.37     10.41 o 
   9   2   0        9.24        4.30      4.93 o 
  10   2   0      106.21      131.25      6.66 o 
  11   2   0      161.53      181.39      9.03 o 
  12   2   0      133.46      134.45      9.25 o 
  13   2   0      147.93      145.55     11.16 o 
  14   2   0      427.18      403.14     19.67 o 
  15   2   0      164.43      209.74     16.72 o 
  16   2   0      839.04      910.98     28.91 o 
  17   2   0       57.19       50.65     16.45 o 
  18   2   0       20.58       31.86     15.19 o 
  19   2   0       24.12       27.74     17.96 o 
  20   2   0      296.13      261.37     33.36 o 
   1   3   0        1.94       -1.99      5.18 o 
   2   3   0     1199.05     1274.48     10.23 o 
   3   3   0      774.46      801.62      9.37 o 
   4   3   0     8480.37     8888.19     58.36 o 
   5   3   0     1076.14     1102.75     11.87 o 
   6   3   0     1077.16     1042.98     11.41 o 
   7   3   0      300.06      294.28      6.94 o 
   8   3   0     2775.74     2633.10     23.17 o 
   9   3   0        0.94       -2.23      5.53 o 
  10   3   0      165.32      151.42      7.77 o 
  11   3   0       66.26       67.92      7.10 o 
  12   3   0      289.91      302.83     11.03 o 
  13   3   0       58.84       49.66      8.65 o 
  14   3   0      703.44      736.78     28.89 o 
  15   3   0       97.54       61.80     12.70 o 
  16   3   0       50.21       52.17     14.24 o 
  17   3   0       57.30       45.99     19.49 o 
  18   3   0      432.00      473.63     30.37 o 
  19   3   0       67.82       63.70     22.03 o 
  20   3   0        4.41       49.17     37.16 o 
   0   4   0     7409.57     7359.46    144.09 o 
   1   4   0     3239.96     3351.01     37.61 o 
   2   4   0       98.83      103.57      4.65 o 
   3   4   0      243.91      270.58      6.77 o 
   4   4   0     4098.15     3743.10     30.69 o 
   5   4   0     1321.35     1250.46     13.54 o 
   6   4   0      414.24      427.80      8.78 o 
   7   4   0      192.05      179.44      8.29 o 
   8   4   0      267.03      245.21      9.42 o 
   9   4   0     1297.71     1195.43     19.69 o 
  10   4   0      149.05       97.76      9.74 o 
  11   4   0       25.76       29.83      7.19 o 
  12   4   0       10.45        6.83      7.14 o 
  13   4   0        5.07        3.92      9.16 o 
  14   4   0      150.83      159.73     13.09 o 
  15   4   0       76.99       58.26     14.64 o 
  16   4   0      819.40      880.43     29.71 o 
  17   4   0       71.39       70.11     19.32 o 
  18   4   0       19.66       -1.42     21.18 o 
  19   4   0       11.34       18.44     31.82 o 
   1   5   0       12.53       11.55      4.65 o 
   2   5   0      260.26      256.83      6.31 o 
   3   5   0      408.86      387.23     10.46 o 
   4   5   0       44.44       64.33      5.73 o 
   5   5   0       19.81       12.24      5.18 o 
   6   5   0       84.15       74.07      6.45 o 
   7   5   0       28.54       29.70      6.47 o 
   8   5   0      968.53      924.74     15.77 o 
   9   5   0        0.11        7.76      7.12 o 
  10   5   0       14.78       19.92      9.01 o 
  11   5   0       43.39       56.17     10.83 o 
  12   5   0        7.95      -10.15     16.82 o 
  13   5   0      308.02      298.84     22.22 o 
  14   5   0        0.07       20.20     16.15 o 
  15   5   0       35.08       35.14     17.07 o 
  16   5   0      157.50      202.07     25.58 o 
  17   5   0        6.25       -6.02     16.80 o 
   0   6   0     1902.44     1872.29     37.73 o 
   1   6   0      111.52      110.33      6.20 o 
   2   6   0       32.99       24.70      6.53 o 
   3   6   0        3.15       12.23      7.63 o 
   4   6   0      283.54      255.09     12.18 o 
   5   6   0       87.16       90.51      7.47 o 
   6   6   0      682.46      647.95     13.55 o 
   7   6   0       76.81       72.92      8.07 o 
   8   6   0      136.30      129.85      9.82 o 
   9   6   0      238.97      242.49     12.96 o 
  10   6   0      332.29      371.33     16.83 o 
  11   6   0      148.62      140.33     14.40 o 
  12   6   0      412.71      448.66     34.25 o 
  13   6   0      185.60      194.07     27.03 o 
  14   6   0       42.71       39.82     16.99 o 
  15   6   0       92.10      134.07     19.79 o 
  16   6   0      311.40      419.79     46.22 o 
   1   7   0      415.30      417.06     13.34 o 
   2   7   0       71.36       74.64      9.49 o 
   3   7   0      424.86      447.55     16.12 o 
   4   7   0      177.34      190.00      9.21 o 
   5   7   0      140.10      143.86      9.64 o 
   6   7   0        1.18       -7.93      7.93 o 
   7   7   0       82.67       99.56     10.85 o 
   8   7   0      662.67      665.49     20.40 o 
   9   7   0      323.78      334.18     18.21 o 
  10   7   0       76.53       92.51     14.53 o 
  11   7   0        2.91       32.97     18.34 o 
  12   7   0      465.65      464.43     32.91 o 
  13   7   0      151.52      173.49     30.03 o 
   0   8   0     1234.44     1240.42     45.46 o 
   1   8   0        4.18        8.58      8.61 o 
   2   8   0       10.09       15.56      8.95 o 
   3   8   0        0.20       -7.35      7.35 o 
   4   8   0      193.10      182.81     11.37 o 
   5   8   0      412.98      434.98     16.11 o 
   6   8   0       18.90       23.31      9.25 o 
   7   8   0        8.18       -9.07      9.49 o 
   8   8   0       31.38       22.61     10.80 o 
   9   8   0       21.08       16.56     12.36 o 
  10   8   0        0.04      -15.54     15.54 o 
   2   9   0       14.93       18.01      9.78 o 
   3   9   0       10.14       -0.70      8.70 o 
   4   9   0       53.66       55.43      9.61 o 
   5   9   0        7.95        5.05     12.22 o 
   6   9   0      166.18      174.36     16.74 o 
 -21   0   1        3.04       26.03     30.73 o 
 -19   0   1       41.87       48.22     30.52 o 
 -17   0   1      522.30      533.42     45.45 o 
 -15   0   1       86.03       77.44     16.02 o 
 -13   0   1     1459.19     1481.61     33.62 o 
 -11   0   1      814.57      852.40     17.88 o 
  -9   0   1      405.24      420.59     12.30 o 
  -7   0   1     2219.65     2265.14     27.05 o 
  -5   0   1      192.39      197.13      6.79 o 
  -3   0   1    59192.69    63296.38    452.51 o 
   1   0   1      382.42      402.35      6.76 o 
   3   0   1      494.13      461.99      8.00 o 
   5   0   1     7266.81     7605.19     70.72 o 
   7   0   1     2109.99     2027.12     24.52 o 
   9   0   1      296.46      272.64     11.04 o 
  11   0   1      382.71      369.15     15.13 o 
  13   0   1     1480.46     1507.13     33.86 o 
  15   0   1      265.02      298.25     21.67 o 
  17   0   1      174.71      141.35     54.42 o 
  19   0   1        5.26       40.74     29.93 o 
 -21   1   1      310.32      379.02     73.66 o 
 -20   1   1       22.32       43.64     21.38 o 
 -19   1   1       20.49        9.76     20.23 o 
 -18   1   1        3.21      -21.53     26.15 o 
 -17   1   1      652.42      618.22     26.16 o 
 -16   1   1       58.20       51.80     13.94 o 
 -15   1   1     1648.09     1526.49     33.84 o 
 -14   1   1        0.42        9.46     13.50 o 
 -13   1   1        7.12       -1.47      7.74 o 
 -12   1   1      679.49      630.77     13.40 o 
 -11   1   1     1030.38      896.90     13.67 o 
 -10   1   1       96.14      105.02      6.49 o 
  -9   1   1       16.49        7.13      5.01 o 
  -8   1   1     2251.39     2385.28     20.32 o 
  -7   1   1      119.16      137.22      5.39 o 
  -6   1   1     1342.35     1344.30     11.69 o 
  -5   1   1     9869.84    10713.45     54.77 o 
  -4   1   1       37.64       43.40      2.64 o 
  -3   1   1      263.45      282.16      3.62 o 
  -2   1   1     3215.40     3690.52     17.56 o 
  -1   1   1      176.75      226.70      3.34 o 
   0   1   1      856.32      917.18      9.61 o 
   1   1   1    12581.34    13399.33     69.72 o 
   2   1   1     2103.13     2339.07     13.20 o 
   3   1   1     6017.30     6861.67     36.63 o 
   4   1   1      672.81      686.70      7.04 o 
   5   1   1     5350.86     5292.57     32.76 o 
   6   1   1        0.10        0.80      3.84 o 
   7   1   1     4368.69     4680.79     33.23 o 
   8   1   1       14.11        7.65      4.72 o 
   9   1   1     2114.17     2109.33     19.99 o 
  10   1   1      987.57      966.13     13.95 o 
  11   1   1       33.00       39.63      6.48 o 
  12   1   1      137.06      128.20      7.76 o 
  13   1   1      108.09       88.11      9.98 o 
  14   1   1        0.01       -7.98     11.07 o 
  15   1   1       22.93       26.32     13.92 o 
  16   1   1        0.69        5.83     13.08 o 
  17   1   1      400.02      366.30     22.20 o 
  18   1   1      156.88      215.53     30.08 o 
  19   1   1       40.61       45.28     20.64 o 
  20   1   1        7.04       40.90     20.94 o 
  21   1   1      239.63      298.42     42.23 o 
 -20   2   1       13.79      -16.46     69.68 o 
 -19   2   1      439.02      492.79     27.59 o 
 -18   2   1        6.16      -11.03     14.24 o 
 -17   2   1       19.83       62.92     15.03 o 
 -16   2   1      168.36      181.35     16.99 o 
 -15   2   1      356.31      337.59     19.32 o 
 -14   2   1       16.03       42.24     12.02 o 
 -13   2   1      660.07      683.95     18.00 o 
 -12   2   1        6.75        7.84      7.11 o 
 -11   2   1       29.25       25.41      6.91 o 
 -10   2   1     1060.75     1023.75     13.69 o 
  -9   2   1      320.32      292.47      7.65 o 
  -8   2   1      551.21      543.95      9.23 o 
  -7   2   1       36.04       16.76      4.10 o 
  -6   2   1     1632.71     1810.17     15.51 o 
  -5   2   1      853.97      969.59      8.61 o 
  -4   2   1       77.23       81.51      2.62 o 
  -3   2   1     1232.82     1191.29      9.07 o 
  -2   2   1      472.72      522.99      7.77 o 
  -1   2   1      428.77      526.23      9.39 o 
   0   2   1      418.88      483.74      8.03 o 
   1   2   1     1366.73     1452.80     14.27 o 
   2   2   1     4483.94     5091.16     34.47 o 
   3   2   1       53.39       75.07      2.29 o 
   4   2   1     1615.54     1696.24     11.80 o 
   5   2   1      139.91      179.20      4.71 o 
   6   2   1       36.34       51.28      4.79 o 
   7   2   1     3083.66     3129.55     24.28 o 
   8   2   1      249.46      227.11      6.74 o 
   9   2   1      597.80      538.54      9.95 o 
  10   2   1        4.66       -0.50      5.49 o 
  11   2   1        0.04        9.82      6.60 o 
  12   2   1       82.12       90.63      8.89 o 
  13   2   1     1961.89     1979.23     31.68 o 
  14   2   1      303.30      301.32     17.92 o 
  15   2   1      134.73      130.73     17.84 o 
  16   2   1       16.52        5.97     14.40 o 
  17   2   1      598.46      616.11     35.51 o 
  18   2   1       42.93       66.60     15.13 o 
  19   2   1      168.76      160.53     24.15 o 
  20   2   1        1.44       -3.45     28.72 o 
 -20   3   1       65.08       86.40     36.82 o 
 -19   3   1       17.50       26.28     18.98 o 
 -18   3   1      198.48      221.30     24.17 o 
 -17   3   1      557.72      535.67     36.25 o 
 -16   3   1       20.95       -0.17     11.37 o 
 -15   3   1      699.21      677.60     22.69 o 
 -14   3   1       14.71       20.66     10.43 o 
 -13   3   1       31.09       15.70      8.57 o 
 -12   3   1        3.46       -2.45      6.72 o 
 -11   3   1     2064.52     1918.17     22.57 o 
 -10   3   1      344.03      326.16      9.68 o 
  -9   3   1      295.16      306.13      8.95 o 
  -8   3   1       37.48       34.56      5.19 o 
  -7   3   1       14.92       18.28      4.06 o 
  -6   3   1       14.33        6.71      3.81 o 
  -5   3   1     4713.92     4797.62     33.09 o 
  -4   3   1      229.59      216.68      5.04 o 
  -3   3   1        8.35       -0.42      2.55 o 
  -2   3   1       28.31       26.08      2.96 o 
  -1   3   1        2.76        1.55      4.55 o 
   0   3   1     3874.78     4229.63     45.67 o 
   1   3   1     4427.62     4468.19     38.28 o 
   2   3   1       10.09       15.28      2.98 o 
   3   3   1       10.04       11.57      3.50 o 
   4   3   1       98.97      106.70      4.51 o 
   5   3   1     5178.30     5000.83     35.77 o 
   6   3   1        5.62        7.65      3.75 o 
   7   3   1      259.95      250.17      7.12 o 
   8   3   1       45.26       31.63      5.64 o 
   9   3   1      994.96      936.24     14.26 o 
  10   3   1      262.56      266.53      8.92 o 
  11   3   1      218.34      229.56      9.77 o 
  12   3   1      118.16      108.70      8.53 o 
  13   3   1       44.56       27.68      8.61 o 
  14   3   1       94.23       95.87     18.63 o 
  15   3   1       25.79       39.20     12.17 o 
  16   3   1       83.47       82.24     15.79 o 
  17   3   1      469.58      472.31     38.45 o 
  18   3   1       30.40       58.03     19.64 o 
  19   3   1      187.82      182.69     24.70 o 
  20   3   1        0.02       31.85     47.78 o 
 -19   4   1      132.38      102.84     22.26 o 
 -18   4   1       20.65       32.72     19.14 o 
 -17   4   1      191.93      152.08     22.13 o 
 -16   4   1       17.93       25.95     13.63 o 
 -15   4   1       31.65       41.33     13.77 o 
 -14   4   1        4.54        8.51      9.61 o 
 -13   4   1      206.49      240.94     14.56 o 
 -12   4   1       18.21       17.87     10.07 o 
 -11   4   1      254.41      221.44     11.91 o 
 -10   4   1      281.19      294.53     12.02 o 
  -9   4   1     1276.03     1277.27     18.58 o 
  -8   4   1       87.74       79.65      7.36 o 
  -7   4   1     2267.17     2149.96     22.79 o 
  -6   4   1       62.17       74.38      5.45 o 
  -5   4   1      234.03      235.72      6.38 o 
  -4   4   1     2210.40     2192.26     19.50 o 
  -3   4   1     2314.00     2238.97     21.33 o 
  -2   4   1     3087.72     3120.90     29.31 o 
  -1   4   1      278.64      274.63      7.82 o 
   0   4   1        0.03        3.29      4.73 o 
   1   4   1     4107.61     3981.79     37.00 o 
   2   4   1      120.67      114.02      5.90 o 
   3   4   1       29.84       35.21      4.94 o 
   4   4   1        1.53       -1.20      4.62 o 
   5   4   1        0.04        0.27      4.33 o 
   6   4   1      920.87      865.09     12.02 o 
   7   4   1       67.02       84.70      8.48 o 
   8   4   1       22.70       23.19      7.32 o 
   9   4   1      801.42      766.93     19.76 o 
  10   4   1      203.43      208.15     11.43 o 
  11   4   1       27.44       17.85      6.64 o 
  12   4   1       51.99       48.25     10.04 o 
  13   4   1      110.82      118.83     11.23 o 
  14   4   1      131.46      163.86     13.55 o 
  15   4   1       31.01       25.87     13.16 o 
  16   4   1        3.57      -16.03     16.03 o 
  17   4   1      163.31      158.51     22.65 o 
  18   4   1        4.86       -0.08     18.33 o 
  19   4   1       31.55        8.63     46.46 o 
 -18   5   1       15.41      -27.31     27.31 o 
 -17   5   1       33.48       51.78     18.83 o 
 -16   5   1      276.89      294.94     24.97 o 
 -15   5   1      296.58      288.37     23.30 o 
 -14   5   1       36.00       46.95     20.16 o 
 -13   5   1       70.43       78.17     23.21 o 
 -12   5   1       37.63       12.27     14.96 o 
 -11   5   1      373.73      414.42     16.77 o 
 -10   5   1        8.62        3.39      8.05 o 
  -9   5   1       94.22       95.26      8.37 o 
  -8   5   1      176.13      189.98      9.02 o 
  -7   5   1      101.12       85.64      7.16 o 
  -6   5   1       34.82       21.87      5.77 o 
  -5   5   1      754.19      777.73     12.40 o 
  -4   5   1       27.49       31.29      5.15 o 
  -3   5   1       48.76       49.92      4.95 o 
  -2   5   1      338.13      309.28      7.52 o 
  -1   5   1      223.82      265.00      8.35 o 
   0   5   1      550.06      599.50     11.79 o 
   1   5   1     1877.07     1925.38     26.13 o 
   2   5   1      623.80      613.01      9.90 o 
   3   5   1        0.53       -2.41      4.92 o 
   4   5   1       48.95       44.44      5.20 o 
   5   5   1     3518.28     3387.19     30.19 o 
   6   5   1       48.32       46.57      6.21 o 
   7   5   1      441.54      434.51     13.24 o 
   8   5   1       37.91       34.78      7.27 o 
   9   5   1      227.91      205.84     10.81 o 
  10   5   1      417.98      412.07     16.13 o 
  11   5   1       74.76       74.70     10.93 o 
  12   5   1      191.24      190.73     16.11 o 
  13   5   1      184.53      178.96     17.82 o 
  14   5   1      121.45      133.89     19.08 o 
  15   5   1      162.21      169.27     21.31 o 
  16   5   1       20.20       41.59     18.51 o 
  17   5   1      303.96      345.13     30.57 o 
 -16   6   1       42.09       55.78     29.73 o 
 -15   6   1      223.94      248.25     32.99 o 
 -14   6   1        2.08       -0.50     15.31 o 
 -13   6   1      198.13      202.25     28.32 o 
 -12   6   1       84.32      111.59     18.74 o 
 -11   6   1        7.30       -0.35     12.64 o 
 -10   6   1       34.76       24.73     10.60 o 
  -9   6   1      416.91      444.22     18.31 o 
  -8   6   1       61.19       56.57      8.47 o 
  -7   6   1      210.66      195.85      9.57 o 
  -6   6   1       21.26       17.69      7.18 o 
  -5   6   1        0.00        1.25      6.68 o 
  -4   6   1      113.43      109.03     11.14 o 
  -3   6   1     1176.55     1184.14     23.08 o 
  -2   6   1       29.98       42.76      6.68 o 
  -1   6   1      157.95      160.35      8.50 o 
   0   6   1       53.66       51.21     13.97 o 
   1   6   1     1743.92     1657.20     30.23 o 
   2   6   1      183.88      195.68      8.75 o 
   3   6   1      132.06      154.62     10.31 o 
   4   6   1      120.39      149.97      8.97 o 
   5   6   1       46.50       52.50      6.67 o 
   6   6   1        9.24       11.25      6.69 o 
   7   6   1      558.41      576.59     14.68 o 
   8   6   1      241.77      226.81     11.46 o 
   9   6   1      117.69      117.10     11.86 o 
  10   6   1       57.51       77.40     12.68 o 
  11   6   1      116.59      112.75     14.09 o 
  12   6   1       31.75       28.53     13.84 o 
  13   6   1      257.13      253.79     25.65 o 
  14   6   1        5.29      -14.79     14.79 o 
  15   6   1       33.27       34.06     19.35 o 
  16   6   1        0.17       -4.81     58.73 o 
 -13   7   1        0.79      -18.13     21.99 o 
 -12   7   1       87.09      106.52     39.03 o 
 -11   7   1       71.23       91.96     25.10 o 
 -10   7   1       36.65       48.85     14.42 o 
  -9   7   1       96.38      103.20     12.40 o 
  -8   7   1       29.64       29.71     10.45 o 
  -7   7   1       17.02       12.86      8.98 o 
  -6   7   1       50.19       48.97      8.91 o 
  -5   7   1     1010.69      990.63     19.25 o 
  -4   7   1      197.35      205.10      9.29 o 
  -3   7   1      149.77      165.04     11.09 o 
  -2   7   1       98.53      106.10      9.02 o 
  -1   7   1       54.69       70.53      9.19 o 
   0   7   1     1160.44     1120.73     23.27 o 
   1   7   1      909.06      871.53     26.19 o 
   2   7   1       71.81       61.96      9.25 o 
   3   7   1       18.98       26.38      7.93 o 
   4   7   1      248.53      276.19     13.45 o 
   5   7   1     1714.68     1721.25     26.55 o 
   6   7   1       37.08       23.08      9.08 o 
   7   7   1      230.70      230.52     13.29 o 
   8   7   1        2.89        3.54     10.05 o 
   9   7   1       84.51       75.77     13.42 o 
  10   7   1       26.52       27.72     13.17 o 
  11   7   1        0.11       -8.26     17.34 o 
  12   7   1       14.70       24.55     19.01 o 
  13   7   1       10.31       42.31     28.54 o 
 -10   8   1       27.22       13.03     16.18 o 
  -9   8   1        0.21      -11.46     11.46 o 
  -8   8   1      251.25      227.66     15.79 o 
  -7   8   1      216.21      203.35     13.05 o 
  -6   8   1        4.21        3.44      9.03 o 
  -5   8   1       13.16       11.37     11.57 o 
  -4   8   1       36.65       63.40      9.30 o 
  -3   8   1      858.65      793.14     19.55 o 
  -2   8   1      321.13      322.71     14.32 o 
  -1   8   1        0.03       -3.64      9.61 o 
   0   8   1      155.55      165.95     16.89 o 
   1   8   1      100.95       75.62     12.27 o 
   2   8   1      218.51      230.44     11.15 o 
   3   8   1      107.54      104.36     10.00 o 
   4   8   1        1.45       -3.59      8.47 o 
   5   8   1        0.84        3.27      9.25 o 
   6   8   1      164.95      178.16     13.29 o 
   7   8   1        6.08       -9.59      9.59 o 
   8   8   1       80.95       60.48     12.79 o 
   9   8   1       87.91       74.04     15.19 o 
  10   8   1       14.21        4.90     17.95 o 
  -7   9   1       90.82       92.35     25.22 o 
  -6   9   1       34.03       39.97     13.53 o 
  -5   9   1        1.38       -0.20     11.47 o 
  -4   9   1      247.40      235.78     14.85 o 
  -3   9   1       72.39       70.93     11.72 o 
  -2   9   1        0.18       -8.60      9.82 o 
  -1   9   1        1.57        4.85     11.32 o 
   0   9   1      169.97      173.38     17.76 o 
   1   9   1      205.75      219.61     15.70 o 
   2   9   1      216.57      235.67     14.80 o 
   3   9   1       70.57       79.46     16.62 o 
   4   9   1      193.28      185.58     11.85 o 
   5   9   1      241.15      221.48     22.03 o 
   6   9   1      384.26      390.86     21.46 o 
 -20   0   2      480.75      497.92     49.27 o 
 -18   0   2        1.06       18.87     25.31 o 
 -16   0   2     1178.30     1194.77     40.62 o 
 -14   0   2       63.54       49.31     13.12 o 
 -12   0   2      686.54      643.00     26.67 o 
 -10   0   2      365.21      285.06     10.52 o 
  -8   0   2     1746.70     1693.42     36.30 o 
  -6   0   2      357.45      302.69     10.10 o 
  -4   0   2     1314.17     1356.39     17.95 o 
  -2   0   2      109.47      166.59      3.30 o 
   0   0   2     8123.34     9033.44     88.13 o 
   2   0   2     4948.34     5258.68     41.18 o 
   4   0   2     1938.25     2103.56     23.56 o 
   6   0   2        6.56        0.18      6.27 o 
   8   0   2      402.14      386.26     12.78 o 
  10   0   2      248.74      219.56     11.32 o 
  12   0   2        0.14       -4.33      8.68 o 
  14   0   2      596.34      604.97     33.02 o 
  16   0   2      149.75      174.79     45.13 o 
  18   0   2       21.35       71.81     29.76 o 
  20   0   2      298.95      297.63     34.16 o 
 -21   1   2        8.35       17.04     21.53 o 
 -20   1   2      137.13      111.96     23.56 o 
 -19   1   2        0.01      -21.25     21.55 o 
 -18   1   2       87.11       67.97     19.07 o 
 -17   1   2       40.55       46.51     14.44 o 
 -16   1   2       53.48       75.71     16.03 o 
 -15   1   2       28.84       35.37     12.69 o 
 -14   1   2      821.00      819.73     21.75 o 
 -13   1   2      244.22      237.49     11.70 o 
 -12   1   2      615.24      642.80     12.41 o 
 -11   1   2        0.80       -5.08      5.08 o 
 -10   1   2      194.89      185.78      6.63 o 
  -9   1   2       15.55        9.43      5.21 o 
  -8   1   2     1090.48     1080.16     11.92 o 
  -7   1   2     1625.96     1582.78     13.52 o 
  -6   1   2      836.37      768.15      8.87 o 
  -5   1   2     1745.95     1997.17     12.90 o 
  -4   1   2     8870.96     9615.24     48.20 o 
  -3   1   2     3929.77     4689.78     22.92 o 
  -2   1   2    16216.24    17714.65     79.89 o 
  -1   1   2      712.90      747.11      5.22 o 
   0   1   2       10.36       14.86      1.79 o 
   1   1   2    15375.59    16967.61     84.04 o 
   2   1   2    22871.13    25215.43    120.64 o 
   3   1   2       27.32       42.00      2.71 o 
   4   1   2     4428.50     4967.65     29.85 o 
   5   1   2     2199.26     2561.01     19.15 o 
   6   1   2     7818.76     8104.47     52.85 o 
   7   1   2       14.33       18.31      4.68 o 
   8   1   2       26.09       16.55      5.31 o 
   9   1   2      279.10      281.55      8.60 o 
  10   1   2      814.62      726.86     12.30 o 
  11   1   2        7.28        6.78      6.03 o 
  12   1   2     1572.99     1641.00     21.92 o 
  13   1   2      126.60      131.03     10.84 o 
  14   1   2       55.62       56.53     12.65 o 
  15   1   2      136.11      113.45     15.34 o 
  16   1   2       19.85        8.69     13.40 o 
  17   1   2        1.18        0.14     16.39 o 
  18   1   2      467.69      552.38     33.69 o 
  19   1   2        2.41        1.07     19.37 o 
  20   1   2       26.46       24.41     20.68 o 
 -20   2   2      385.56      429.78     42.49 o 
 -19   2   2        7.12       38.33     16.84 o 
 -18   2   2       35.90       23.15     24.50 o 
 -17   2   2       36.06       41.59     14.68 o 
 -16   2   2     1229.11     1308.54     32.91 o 
 -15   2   2       18.56       11.97     12.11 o 
 -14   2   2      115.66      133.92     12.73 o 
 -13   2   2      120.07       99.47      9.51 o 
 -12   2   2       73.90       58.99      7.97 o 
 -11   2   2       36.30       24.57      6.35 o 
 -10   2   2     1732.14     1580.43     16.85 o 
  -9   2   2      137.60      127.17      6.05 o 
  -8   2   2      953.18      997.06     11.34 o 
  -7   2   2      472.73      464.35      8.00 o 
  -6   2   2     3479.87     3363.55     22.04 o 
  -5   2   2      703.79      794.16      7.43 o 
  -4   2   2     5759.35     6227.51     34.03 o 
  -3   2   2     3873.53     4402.58     25.88 o 
  -2   2   2     3680.04     3761.99     24.38 o 
  -1   2   2        0.90        1.72      3.14 o 
   0   2   2    13690.76    15643.09    134.54 o 
   1   2   2     6769.33     7369.52     58.55 o 
   2   2   2    12633.80    14307.32     74.10 o 
   3   2   2     2614.34     2800.69     15.92 o 
   4   2   2        0.09        6.19      2.91 o 
   5   2   2      308.82      375.10      6.27 o 
   6   2   2     5561.67     5313.45     36.32 o 
   7   2   2     1225.81     1179.30     12.44 o 
   8   2   2       99.88       96.82      5.67 o 
   9   2   2      278.22      272.85      7.88 o 
  10   2   2     2216.14     2191.01     21.65 o 
  11   2   2      715.41      701.99     15.79 o 
  12   2   2       74.55       69.57      9.16 o 
  13   2   2       24.53       28.88      9.28 o 
  14   2   2      457.44      458.96     19.44 o 
  15   2   2        9.78       19.60     11.48 o 
  16   2   2      395.82      374.34     22.51 o 
  17   2   2        3.70        5.58     12.84 o 
  18   2   2        0.23       -4.27     14.83 o 
  19   2   2        0.42      -17.57     27.14 o 
 -20   3   2       78.26       60.09     23.98 o 
 -19   3   2       38.39       28.98     18.89 o 
 -18   3   2       88.62       95.84     30.49 o 
 -17   3   2       56.33       34.35     18.33 o 
 -16   3   2        3.36       -1.77     14.11 o 
 -15   3   2       38.04       43.47     11.65 o 
 -14   3   2      423.18      415.97     16.26 o 
 -13   3   2        4.06        5.91      8.03 o 
 -12   3   2       62.96       57.54      8.25 o 
 -11   3   2       29.86       14.34      6.45 o 
 -10   3   2      385.93      379.53     10.11 o 
  -9   3   2       49.55       64.19      6.04 o 
  -8   3   2      118.85      114.58      5.91 o 
  -7   3   2      110.12      110.22      5.37 o 
  -6   3   2      220.77      169.24      5.09 o 
  -5   3   2        0.06       -2.78      3.16 o 
  -4   3   2        0.08        2.42      3.30 o 
  -3   3   2        0.63        1.06      2.39 o 
  -2   3   2      293.46      250.33      6.81 o 
  -1   3   2      454.47      490.41      8.08 o 
   0   3   2     1254.37     1331.39     14.56 o 
   1   3   2      875.60      968.27     12.79 o 
   2   3   2     5156.65     5162.27     39.82 o 
   3   3   2      344.07      357.86      6.90 o 
   4   3   2      405.52      419.80      8.30 o 
   5   3   2     1070.07     1089.80     11.18 o 
   6   3   2      393.51      364.99      7.52 o 
   7   3   2      699.31      692.43     14.48 o 
   8   3   2      313.11      294.80      8.50 o 
   9   3   2      251.96      249.78      8.51 o 
  10   3   2      109.52      107.24      7.15 o 
  11   3   2      126.49       83.15      7.91 o 
  12   3   2        6.65       -0.51      7.13 o 
  13   3   2       27.87       27.90     10.74 o 
  14   3   2      101.57      124.05     13.14 o 
  15   3   2       11.61        2.17     12.51 o 
  16   3   2       41.04       37.60     14.22 o 
  17   3   2       86.10       83.95     21.60 o 
  18   3   2      430.57      464.87     39.79 o 
  19   3   2        0.18      -13.70     18.57 o 
  20   3   2        0.36       79.64     49.77 o 
 -19   4   2        3.95      -11.78     18.57 o 
 -18   4   2        1.46       25.58     18.71 o 
 -17   4   2        2.89      -15.24     22.03 o 
 -16   4   2      954.00     1005.30     36.95 o 
 -15   4   2       52.72       46.17     13.16 o 
 -14   4   2      125.20      141.85     11.53 o 
 -13   4   2        8.76       14.81     12.69 o 
 -12   4   2      299.10      325.71     19.38 o 
 -11   4   2      168.05      172.71     11.97 o 
 -10   4   2      585.18      535.16     14.00 o 
  -9   4   2      344.81      344.50     10.77 o 
  -8   4   2      162.58      146.40      8.85 o 
  -7   4   2        7.39        8.25      6.11 o 
  -6   4   2      415.73      404.58      8.73 o 
  -5   4   2      205.73      215.33      6.55 o 
  -4   4   2      214.85      215.76      6.16 o 
  -3   4   2       71.63       91.51      4.67 o 
  -2   4   2     1198.82     1277.93     17.93 o 
  -1   4   2       63.07       58.34      5.49 o 
   0   4   2     3152.73     3092.97     34.09 o 
   1   4   2      312.78      283.54      8.23 o 
   2   4   2      797.14      864.30     13.66 o 
   3   4   2        0.78       -0.21      5.45 o 
   4   4   2      294.67      295.22      7.18 o 
   5   4   2       68.83       69.56      5.33 o 
   6   4   2     2195.02     2194.73     23.37 o 
   7   4   2        0.99       -2.14      6.60 o 
   8   4   2      282.64      246.38     11.40 o 
   9   4   2      410.89      386.72     15.04 o 
  10   4   2      248.87      234.80     11.16 o 
  11   4   2       54.45       53.53      8.48 o 
  12   4   2        1.77        4.14      9.07 o 
  13   4   2        6.13       18.60      9.28 o 
  14   4   2      440.25      447.84     19.69 o 
  15   4   2        0.23       23.58     16.98 o 
  16   4   2       76.21       67.39     19.26 o 
  17   4   2      115.53       90.11     20.58 o 
  18   4   2        5.78       -3.00     17.96 o 
 -18   5   2      138.76      112.08     66.36 o 
 -17   5   2       44.31       37.11     18.21 o 
 -16   5   2        3.57      -10.54     15.76 o 
 -15   5   2       72.82       73.98     17.90 o 
 -14   5   2      383.77      399.63     25.36 o 
 -13   5   2      105.66      118.11     27.79 o 
 -12   5   2      152.79      204.41     20.46 o 
 -11   5   2       28.99       33.52     10.28 o 
 -10   5   2       87.96       98.04      9.60 o 
  -9   5   2        0.31       -6.47      6.47 o 
  -8   5   2      924.87      943.32     15.89 o 
  -7   5   2     1276.74     1312.59     17.57 o 
  -6   5   2       27.66       22.73      5.59 o 
  -5   5   2       26.55       23.37      5.90 o 
  -4   5   2      164.16      174.98      6.40 o 
  -3   5   2     2474.09     2458.67     23.29 o 
  -2   5   2     2629.25     2569.18     28.65 o 
  -1   5   2       11.41        6.54      5.63 o 
   0   5   2       43.69       43.07      6.23 o 
   1   5   2      169.35      178.91      9.37 o 
   2   5   2     5430.29     5105.98     51.73 o 
   3   5   2     1739.15     1642.94     19.08 o 
   4   5   2       12.94       10.49      5.23 o 
   5   5   2      932.94      889.71     13.47 o 
   6   5   2      148.81      139.01      7.65 o 
   7   5   2     1464.50     1370.64     19.05 o 
   8   5   2      158.36      160.92      9.73 o 
   9   5   2       85.13      107.00     10.19 o 
  10   5   2       91.19      104.02     10.75 o 
  11   5   2        3.13      -10.21     10.33 o 
  12   5   2      116.42      137.39     14.89 o 
  13   5   2      108.72      129.80     16.09 o 
  14   5   2      555.04      537.24     28.59 o 
  15   5   2       54.61       68.43     17.90 o 
  16   5   2       14.64       11.38     17.40 o 
  17   5   2       33.36       54.39     33.33 o 
 -17   6   2        0.04       -2.65     38.49 o 
 -16   6   2      294.45      348.89     29.12 o 
 -15   6   2      478.45      493.73     28.63 o 
 -14   6   2      332.16      377.87     25.02 o 
 -13   6   2        6.34      -15.40     15.40 o 
 -12   6   2       52.91       52.15     17.08 o 
 -11   6   2        6.71        4.61     13.55 o 
 -10   6   2      401.09      395.26     16.90 o 
  -9   6   2       26.18       16.49      8.86 o 
  -8   6   2        2.62       -7.22      7.22 o 
  -7   6   2        3.70       16.00      7.39 o 
  -6   6   2      328.46      329.98     11.36 o 
  -5   6   2      171.14      160.66      9.10 o 
  -4   6   2       14.47       17.02      6.62 o 
  -3   6   2      205.53      200.66      8.87 o 
  -2   6   2      910.04      880.34     24.52 o 
  -1   6   2      220.64      229.11     14.17 o 
   0   6   2      275.65      272.64     15.90 o 
   1   6   2      146.04      155.04     13.73 o 
   2   6   2      330.37      312.72     10.57 o 
   3   6   2        4.87       -1.13      5.79 o 
   4   6   2       81.16       75.79      9.51 o 
   5   6   2      180.43      193.38      8.92 o 
   6   6   2      258.49      270.70     10.85 o 
   7   6   2        4.16       -3.04      7.35 o 
   8   6   2        2.71        3.88      8.86 o 
   9   6   2      102.01       96.41     11.34 o 
  10   6   2      242.61      246.76     14.55 o 
  11   6   2      112.33      101.09     16.06 o 
  12   6   2        3.08        2.07     13.16 o 
  13   6   2       69.41       33.91     14.94 o 
  14   6   2      369.47      347.71     24.86 o 
  15   6   2       73.32      108.89     21.31 o 
  16   6   2        0.68       60.96     41.81 o 
 -13   7   2       18.51       19.25     23.81 o 
 -12   7   2      257.69      296.86     27.95 o 
 -11   7   2       33.64       51.46     17.73 o 
 -10   7   2        7.98       -1.57     11.76 o 
  -9   7   2        6.27       -1.41     10.86 o 
  -8   7   2      130.18      130.37     16.87 o 
  -7   7   2        6.99        1.78      8.70 o 
  -6   7   2       44.86       26.24      8.45 o 
  -5   7   2      138.65      138.12      9.36 o 
  -4   7   2       44.37       48.79      9.62 o 
  -3   7   2        1.41       -6.52      6.52 o 
  -2   7   2      205.84      206.22     10.42 o 
  -1   7   2        0.36       -8.63      8.63 o 
   0   7   2        7.28        7.62     15.04 o 
   1   7   2        0.64       -1.80      9.23 o 
   2   7   2     1133.64     1089.62     21.10 o 
   3   7   2        0.20       -8.05      8.05 o 
   4   7   2       13.44        6.58      9.07 o 
   5   7   2        0.27        6.39      8.17 o 
   6   7   2      338.46      314.33     13.74 o 
   7   7   2       27.23       16.73      8.71 o 
   8   7   2       38.37       23.76     10.17 o 
   9   7   2       68.45       91.30     14.40 o 
  10   7   2       21.50       10.43     14.78 o 
  11   7   2       38.11       16.17     16.00 o 
  12   7   2       48.98       48.84     19.45 o 
  13   7   2       99.37      132.73     41.81 o 
 -10   8   2       75.49       33.61     18.89 o 
  -9   8   2        8.12       26.29     12.12 o 
  -8   8   2        8.03       14.84     11.27 o 
  -7   8   2       42.29       24.72     13.43 o 
  -6   8   2      380.95      412.36     16.61 o 
  -5   8   2       45.64       46.07      8.84 o 
  -4   8   2       91.69       84.91     10.59 o 
  -3   8   2       10.53        9.34      7.83 o 
  -2   8   2       33.31       32.72      8.71 o 
  -1   8   2       99.95       94.02     10.95 o 
   0   8   2      173.89      168.87     12.19 o 
   1   8   2      243.85      236.58     15.62 o 
   2   8   2       57.86       64.21     10.24 o 
   3   8   2       52.49       42.32      9.17 o 
   4   8   2      164.46      164.64     15.19 o 
   5   8   2      215.66      239.89     13.63 o 
   6   8   2      546.92      562.42     20.33 o 
   7   8   2      217.89      217.68     13.86 o 
   8   8   2        0.00        8.33     11.46 o 
   9   8   2        4.52      -12.31     15.11 o 
  10   8   2      156.90      189.31     28.86 o 
  -7   9   2      337.84      361.55     24.85 o 
  -6   9   2        9.97      -12.41     12.41 o 
  -5   9   2       45.60       33.23     12.48 o 
  -4   9   2        0.51       16.55     11.46 o 
  -3   9   2       51.69       32.88     13.47 o 
  -2   9   2       12.40       15.97     12.36 o 
  -1   9   2       75.79       94.73     14.04 o 
   0   9   2        2.63        2.76     11.79 o 
   1   9   2      369.39      373.11     20.18 o 
   2   9   2      360.90      353.28     17.74 o 
   3   9   2       68.13       55.55     14.68 o 
   4   9   2        8.22        1.25     10.95 o 
   5   9   2        1.48       -5.89     12.08 o 
   6   9   2       62.56       58.25     17.09 o 
 -21   0   3        0.23       -4.62     27.92 o 
 -19   0   3     1104.40     1223.10     91.58 o 
 -17   0   3        9.44       11.52     28.87 o 
 -15   0   3      165.47      149.63     18.02 o 
 -13   0   3     3227.38     3142.44     69.34 o 
 -11   0   3      875.89      750.53     27.42 o 
  -9   0   3        8.66       10.63      7.14 o 
  -7   0   3       32.38       20.61      5.80 o 
  -5   0   3     5072.40     6066.94     48.04 o 
  -3   0   3      400.54      502.40      6.75 o 
  -1   0   3      319.09      414.07      4.08 o 
   1   0   3      175.12      203.57      4.43 o 
   3   0   3     4164.91     4214.95     46.74 o 
   5   0   3     1353.52     1534.31     26.37 o 
   7   0   3     9651.76     9457.62    102.35 o 
   9   0   3       67.89       83.48      9.48 o 
  11   0   3     1509.61     1581.87     25.62 o 
  13   0   3       80.76       76.88     13.27 o 
  15   0   3      161.63      158.69     21.26 o 
  17   0   3        4.99       -1.72     25.31 o 
  19   0   3      264.47      206.13     30.50 o 
 -21   1   3       32.31       32.40     21.64 o 
 -20   1   3       10.22       21.93     20.69 o 
 -19   1   3        0.12        8.93     18.55 o 
 -18   1   3      187.66      209.68     20.45 o 
 -17   1   3      124.12      177.43     17.21 o 
 -16   1   3        0.22       -0.91     12.26 o 
 -15   1   3     2201.75     2025.08     38.64 o 
 -14   1   3      320.67      347.00     15.88 o 
 -13   1   3        3.48       -6.76      7.40 o 
 -12   1   3       96.16       78.87      7.70 o 
 -11   1   3     2125.87     1997.76     21.69 o 
 -10   1   3      367.84      361.35      9.43 o 
  -9   1   3      611.49      599.42     10.62 o 
  -8   1   3      848.62      915.52     11.26 o 
  -7   1   3      460.72      511.71      7.59 o 
  -6   1   3      697.90      738.36      7.78 o 
  -5   1   3      143.22      208.05      4.16 o 
  -4   1   3     1831.78     2140.54     12.98 o 
  -3   1   3     7654.77     8382.78     39.04 o 
  -2   1   3     3958.48     4188.92     20.41 o 
  -1   1   3    24128.65    26322.72    126.82 o 
   0   1   3      954.43     1248.09      7.92 o 
   1   1   3      257.04      284.44      3.38 o 
   2   1   3      323.33      395.84      4.88 o 
   3   1   3     6054.88     6766.27     40.72 o 
   4   1   3     5033.81     5757.68     35.80 o 
   5   1   3       11.84        7.48      3.64 o 
   6   1   3      208.73      206.55      6.46 o 
   7   1   3     4559.50     4476.57     36.90 o 
   8   1   3     1048.72     1077.99     15.16 o 
   9   1   3      168.74      181.35      8.27 o 
  10   1   3      126.03      122.22      7.55 o 
  11   1   3      537.47      493.36     11.84 o 
  12   1   3      179.57      171.92      9.95 o 
  13   1   3        1.53        8.26      8.63 o 
  14   1   3        0.33       -0.81     11.65 o 
  15   1   3      483.57      556.14     23.72 o 
  16   1   3        5.61        9.41     12.58 o 
  17   1   3       10.11       18.95     15.18 o 
  18   1   3        0.27      -17.35     20.38 o 
  19   1   3      212.56      205.21     23.95 o 
  20   1   3        0.98        6.49     27.20 o 
 -20   2   3        6.70      -11.28     19.42 o 
 -19   2   3      678.52      705.72     31.23 o 
 -18   2   3        8.71        5.48     16.21 o 
 -17   2   3      348.39      388.97     25.71 o 
 -16   2   3        1.95       12.18     12.84 o 
 -15   2   3      529.08      528.36     22.33 o 
 -14   2   3      780.13      755.63     22.28 o 
 -13   2   3     1118.72      991.80     20.66 o 
 -12   2   3       32.89       46.54      8.30 o 
 -11   2   3      227.91      234.55      9.03 o 
 -10   2   3      711.77      721.69     11.74 o 
  -9   2   3     3002.50     2746.58     22.38 o 
  -8   2   3      221.97      208.32      6.05 o 
  -7   2   3     5907.39     6232.66     40.74 o 
  -6   2   3       71.84       98.71      4.08 o 
  -5   2   3      353.82      349.96      5.28 o 
  -4   2   3      673.91      728.48      7.93 o 
  -3   2   3     8368.34     9361.50     52.47 o 
  -2   2   3     1332.29     1428.25     10.22 o 
  -1   2   3      873.90      867.67      9.10 o 
   0   2   3     2401.28     2659.49     20.46 o 
   1   2   3     1283.64     1385.05     10.60 o 
   2   2   3      159.96      156.74      3.48 o 
   3   2   3     3329.60     3251.67     22.16 o 
   4   2   3        0.33        3.31      2.65 o 
   5   2   3       33.83       38.98      3.75 o 
   6   2   3      241.02      210.10      5.85 o 
   7   2   3     9169.34     8758.27     56.13 o 
   8   2   3      419.35      440.33      8.94 o 
   9   2   3      204.24      214.03      7.32 o 
  10   2   3      533.45      460.47     10.28 o 
  11   2   3       93.57       95.22      9.21 o 
  12   2   3       18.50       26.60      8.21 o 
  13   2   3       59.85       75.68     10.44 o 
  14   2   3        6.50        0.44     10.23 o 
  15   2   3      113.28      110.74     13.24 o 
  16   2   3        8.47        2.20     12.93 o 
  17   2   3       15.35       17.88     13.47 o 
  18   2   3        0.25        3.11     14.55 o 
  19   2   3      340.71      376.92     36.65 o 
 -20   3   3       61.94       78.57     23.99 o 
 -19   3   3       74.88       93.96     28.37 o 
 -18   3   3       67.37       97.40     20.58 o 
 -17   3   3      197.68      230.61     23.30 o 
 -16   3   3        0.24       -8.83     12.37 o 
 -15   3   3      735.79      670.25     22.17 o 
 -14   3   3      259.80      272.66     14.02 o 
 -13   3   3        7.70       -5.83      8.72 o 
 -12   3   3        8.33       17.88      7.48 o 
 -11   3   3       72.93       81.24      7.60 o 
 -10   3   3        0.59        1.11      5.68 o 
  -9   3   3     2260.97     2086.09     20.35 o 
  -8   3   3       15.42       18.12      4.54 o 
  -7   3   3       81.04       82.52      5.02 o 
  -6   3   3       89.92      107.04      4.95 o 
  -5   3   3     1846.07     2044.06     15.35 o 
  -4   3   3       49.70       34.96      3.55 o 
  -3   3   3      239.42      230.29      4.50 o 
  -2   3   3       60.34       71.22      4.69 o 
  -1   3   3     1918.99     1873.91     21.41 o 
   0   3   3     2861.75     2953.17     30.60 o 
   1   3   3      543.28      556.27      9.04 o 
   2   3   3        4.90        7.36      3.15 o 
   3   3   3     1270.11     1219.19     11.96 o 
   4   3   3       14.98        9.27      3.46 o 
   5   3   3       60.19       45.13      4.47 o 
   6   3   3     1207.23     1229.47     13.60 o 
   7   3   3      208.95      208.91      7.18 o 
   8   3   3      129.90      100.88      6.87 o 
   9   3   3      208.39      188.67      7.92 o 
  10   3   3       23.32       30.30      6.58 o 
  11   3   3      670.75      638.01     14.74 o 
  12   3   3       28.11       27.21      8.09 o 
  13   3   3        5.78       -5.62      8.92 o 
  14   3   3        4.15      -10.27     10.27 o 
  15   3   3      941.15      993.42     29.61 o 
  16   3   3       69.71       52.91     21.89 o 
  17   3   3        2.53       -9.99     17.75 o 
  18   3   3       80.11       88.45     21.35 o 
  19   3   3       52.67       67.66     21.34 o 
 -19   4   3      412.37      445.02     43.31 o 
 -18   4   3       46.68       45.61     18.97 o 
 -17   4   3        8.60       30.85     17.60 o 
 -16   4   3        8.78       -9.66     11.78 o 
 -15   4   3     1203.82     1212.25     26.01 o 
 -14   4   3       43.48       44.22     10.28 o 
 -13   4   3      120.78      100.70     18.05 o 
 -12   4   3      244.19      223.12     15.80 o 
 -11   4   3       97.94      100.94     10.29 o 
 -10   4   3       18.94       12.82      7.96 o 
  -9   4   3      335.38      293.31     10.61 o 
  -8   4   3        0.27        0.22      6.05 o 
  -7   4   3       32.49       24.95      5.58 o 
  -6   4   3       37.31       30.32      4.91 o 
  -5   4   3      417.26      434.95      8.45 o 
  -4   4   3      400.21      366.35      7.82 o 
  -3   4   3     1849.42     1795.64     17.83 o 
  -2   4   3      164.71      159.50      7.50 o 
  -1   4   3     2009.76     2023.77     25.37 o 
   0   4   3      480.79      432.58     10.44 o 
   1   4   3        2.97        5.20      5.19 o 
   2   4   3       61.17       63.77      5.77 o 
   3   4   3     6041.93     6068.57     48.61 o 
   4   4   3       74.34       74.57      5.17 o 
   5   4   3       39.14       48.65      5.44 o 
   6   4   3      179.52      199.07      8.09 o 
   7   4   3     3256.25     3133.75     41.83 o 
   8   4   3      146.10      129.07      9.14 o 
   9   4   3      768.54      737.23     15.99 o 
  10   4   3       82.97       80.54      7.52 o 
  11   4   3      701.32      636.92     16.52 o 
  12   4   3       45.18       49.47      9.56 o 
  13   4   3      177.07      161.02     13.18 o 
  14   4   3       25.84       28.20     11.86 o 
  15   4   3       13.43       28.02     16.98 o 
  16   4   3        2.35       -2.65     17.22 o 
  17   4   3       76.84       77.32     20.38 o 
  18   4   3       66.08       53.88     20.63 o 
 -18   5   3        0.02       34.02     20.69 o 
 -17   5   3       80.75       79.81     19.49 o 
 -16   5   3       86.68       63.00     18.76 o 
 -15   5   3      792.02      769.15     33.22 o 
 -14   5   3      254.39      291.62     25.06 o 
 -13   5   3       11.68       14.98     16.19 o 
 -12   5   3      158.28      146.19     17.19 o 
 -11   5   3      763.78      788.04     21.02 o 
 -10   5   3      356.15      339.41     14.49 o 
  -9   5   3       62.54       55.31      7.47 o 
  -8   5   3       42.16       41.11      6.71 o 
  -7   5   3       67.91       76.60      6.63 o 
  -6   5   3     2305.77     2237.35     22.88 o 
  -5   5   3     1139.89     1050.19     16.23 o 
  -4   5   3      197.63      241.96      7.04 o 
  -3   5   3        8.00        9.23      4.45 o 
  -2   5   3      388.72      392.26     10.95 o 
  -1   5   3      991.28      908.70     16.17 o 
   0   5   3       97.21      104.58      7.32 o 
   1   5   3     1664.51     1606.28     22.19 o 
   2   5   3       22.57       41.33      6.75 o 
   3   5   3      675.31      614.97     14.29 o 
   4   5   3       48.15       42.65      5.60 o 
   5   5   3      109.79      112.72      7.02 o 
   6   5   3       70.32       69.63      7.01 o 
   7   5   3      339.64      333.23     11.66 o 
   8   5   3       87.88       65.73     10.31 o 
   9   5   3       34.88       49.28      9.58 o 
  10   5   3       13.61       11.87      9.40 o 
  11   5   3      883.82      850.25     24.03 o 
  12   5   3        0.09      -11.86     11.86 o 
  13   5   3       16.34        1.43     13.09 o 
  14   5   3       42.20       54.20     17.02 o 
  15   5   3      249.50      238.76     22.52 o 
  16   5   3       24.02       35.43     18.23 o 
  17   5   3       14.61       23.33     23.40 o 
 -17   6   3      163.23      117.26     34.22 o 
 -16   6   3        1.17        2.35     18.16 o 
 -15   6   3       61.27       50.68     17.83 o 
 -14   6   3       40.16       14.34     19.83 o 
 -13   6   3       68.61       32.81     17.00 o 
 -12   6   3        9.58        8.89     14.29 o 
 -11   6   3      187.79      190.62     14.41 o 
 -10   6   3      410.85      456.85     17.67 o 
  -9   6   3      303.05      295.24     14.98 o 
  -8   6   3        4.88       -1.79      7.99 o 
  -7   6   3      557.72      564.93     15.24 o 
  -6   6   3       30.43       20.88      9.45 o 
  -5   6   3       76.34       77.79      8.45 o 
  -4   6   3      549.57      561.44     14.57 o 
  -3   6   3     1155.37     1130.39     16.59 o 
  -2   6   3      637.10      646.88     22.04 o 
  -1   6   3      423.05      399.78     13.37 o 
   0   6   3      198.14      201.69     12.29 o 
   1   6   3     2079.97     2076.03     29.63 o 
   2   6   3      790.78      836.79     17.44 o 
   3   6   3      578.93      600.27     14.68 o 
   4   6   3        6.14       -5.33      5.33 o 
   5   6   3        0.95       -3.99      6.12 o 
   6   6   3       75.17       65.94      8.18 o 
   7   6   3      880.99      844.55     20.30 o 
   8   6   3       74.99       76.12     10.34 o 
   9   6   3      106.87       94.38     11.73 o 
  10   6   3       14.43       -2.95     14.67 o 
  11   6   3      232.67      228.19     17.16 o 
  12   6   3      336.74      438.08     22.10 o 
  13   6   3       11.10       14.71     21.12 o 
  14   6   3       48.43       56.08     19.21 o 
  15   6   3       25.92       22.63     19.59 o 
  16   6   3        1.10       15.93     42.47 o 
 -13   7   3        0.06       16.41     23.24 o 
 -12   7   3       72.92       53.79     20.09 o 
 -11   7   3      165.79      141.70     19.59 o 
 -10   7   3       20.55       23.40     11.90 o 
  -9   7   3       44.79       42.06     13.81 o 
  -8   7   3       25.75       14.48     10.47 o 
  -7   7   3      115.73      101.91     11.35 o 
  -6   7   3        0.31       -7.92      7.92 o 
  -5   7   3      364.09      374.48     13.84 o 
  -4   7   3       10.12       29.00      7.96 o 
  -3   7   3       18.64        8.86      6.99 o 
  -2   7   3       45.43       34.55      8.82 o 
  -1   7   3     1614.89     1538.08     30.80 o 
   0   7   3        3.43       -8.54      8.77 o 
   1   7   3       90.40       83.94     12.02 o 
   2   7   3      201.12      221.77     10.84 o 
   3   7   3      223.64      226.25     15.67 o 
   4   7   3        5.47       10.09      9.40 o 
   5   7   3       50.33       43.17      8.78 o 
   6   7   3      211.27      209.54     12.45 o 
   7   7   3       90.47      110.45     11.38 o 
   8   7   3       77.52       67.36     11.38 o 
   9   7   3       33.46       30.95     11.24 o 
  10   7   3       49.94       47.23     12.94 o 
  11   7   3       10.36       15.42     13.52 o 
  12   7   3       13.23       -6.51     16.88 o 
 -11   8   3       11.71       32.21     23.81 o 
 -10   8   3       28.60       14.19     17.65 o 
  -9   8   3      257.26      274.93     17.24 o 
  -8   8   3       21.70       32.77     16.01 o 
  -7   8   3        9.30       25.58     10.50 o 
  -6   8   3        0.85       -7.90      9.66 o 
  -5   8   3       19.31        5.72      9.05 o 
  -4   8   3       32.70       42.73     11.45 o 
  -3   8   3      219.69      212.27     12.15 o 
  -2   8   3     1229.38     1207.83     27.25 o 
  -1   8   3      105.75      111.21     12.33 o 
   0   8   3      156.46      154.49     14.66 o 
   1   8   3       15.19       37.53     12.14 o 
   2   8   3      335.40      346.45     19.66 o 
   3   8   3      651.44      634.17     18.34 o 
   4   8   3       64.19       52.87     11.62 o 
   5   8   3       65.64       80.10     11.07 o 
   6   8   3       77.69       87.74     12.27 o 
   7   8   3      707.27      711.64     23.20 o 
   8   8   3      283.42      287.28     17.53 o 
   9   8   3       18.37       10.93     18.22 o 
  -7   9   3        1.37       -1.87     15.17 o 
  -6   9   3      293.27      310.52     19.28 o 
  -5   9   3       13.28       24.30     14.82 o 
  -4   9   3        1.37      -10.84     10.84 o 
  -3   9   3        0.04      -12.93     12.93 o 
  -2   9   3      308.34      296.64     20.02 o 
  -1   9   3       39.69       30.57     13.61 o 
   0   9   3        3.34       -1.24     14.06 o 
   1   9   3       72.93       68.50     14.79 o 
   2   9   3       96.49      111.38     14.06 o 
   3   9   3        4.80       26.60     21.90 o 
   4   9   3       81.39       74.97     15.79 o 
   5   9   3      169.65      159.69     16.14 o 
   6   9   3        1.66        1.53     15.63 o 
 -20   0   4       99.83       17.42     31.52 o 
 -18   0   4      161.58      150.34     40.15 o 
 -16   0   4       69.37       55.74     18.32 o 
 -14   0   4       66.57       84.08     14.17 o 
 -12   0   4      321.97      262.06     14.30 o 
 -10   0   4      522.98      482.60     15.11 o 
  -8   0   4     1231.83     1315.04     20.78 o 
  -6   0   4    13658.36    13725.94    126.73 o 
  -4   0   4     7988.39     8562.41     60.05 o 
  -2   0   4      350.27      390.07      5.96 o 
   0   0   4    42091.50    44571.27    282.94 o 
   2   0   4     1358.04     1454.75     16.23 o 
   4   0   4    15936.90    16438.80    145.48 o 
   6   0   4      349.67      326.97     11.43 o 
   8   0   4     1403.77     1505.46     27.13 o 
  10   0   4     2446.90     2431.45     34.27 o 
  12   0   4      198.70      182.92     14.43 o 
  14   0   4        0.57        3.89     14.59 o 
  16   0   4      184.19      152.10     25.63 o 
  18   0   4       42.88       29.28     22.89 o 
  20   0   4      486.97      542.89     43.47 o 
 -21   1   4        7.02       -5.83     20.12 o 
 -20   1   4        1.70       -0.76     18.29 o 
 -19   1   4       15.90        1.92     18.69 o 
 -18   1   4      866.26      804.05     35.04 o 
 -17   1   4      183.21      191.40     17.85 o 
 -16   1   4       23.60       24.02     12.99 o 
 -15   1   4       68.04       78.10     13.70 o 
 -14   1   4     1376.01     1402.03     26.79 o 
 -13   1   4       84.77       88.87      8.65 o 
 -12   1   4      528.80      511.88     12.28 o 
 -11   1   4       39.29       42.00      6.87 o 
 -10   1   4        5.80       10.83      5.75 o 
  -9   1   4      362.13      365.66      8.53 o 
  -8   1   4      218.09      205.99      6.29 o 
  -7   1   4     2346.18     2473.97     17.99 o 
  -6   1   4      369.38      353.44      6.89 o 
  -5   1   4      234.19      211.50      4.12 o 
  -4   1   4     4592.34     4901.23     25.08 o 
  -3   1   4       33.61       33.91      2.56 o 
  -2   1   4      176.85      147.14      2.73 o 
  -1   1   4       28.89       29.95      1.71 o 
   0   1   4     4543.26     4911.84     22.66 o 
   1   1   4      508.69      571.40      5.00 o 
   2   1   4    28087.32    30899.42    159.81 o 
   3   1   4       65.86       42.83      3.39 o 
   4   1   4     2362.36     2394.91     17.57 o 
   5   1   4      100.43      119.27      5.03 o 
   6   1   4        1.26        0.15      4.42 o 
   7   1   4       23.11       26.56      5.37 o 
   8   1   4     2290.54     2131.55     22.01 o 
   9   1   4      187.67      182.23      8.47 o 
  10   1   4      203.93      187.97      9.05 o 
  11   1   4      207.03      208.17      9.53 o 
  12   1   4     1251.68     1315.13     20.48 o 
  13   1   4      746.01      744.41     18.23 o 
  14   1   4      283.82      316.98     17.35 o 
  15   1   4        6.71       -0.26     11.82 o 
  16   1   4      445.11      455.83     22.16 o 
  17   1   4       31.28       32.94     16.20 o 
  18   1   4        3.76      -16.14     16.14 o 
  19   1   4        4.87       -7.64     17.30 o 
  20   1   4       65.89       13.27     30.20 o 
 -20   2   4       40.77       53.16     27.95 o 
 -19   2   4       80.89       98.90     18.45 o 
 -18   2   4      140.99      135.72     17.81 o 
 -17   2   4      301.34      267.79     19.53 o 
 -16   2   4      144.52      123.12     15.04 o 
 -15   2   4        0.19      -11.21     11.21 o 
 -14   2   4      750.48      782.39     22.44 o 
 -13   2   4       26.63       38.51      9.20 o 
 -12   2   4     2206.58     2056.39     28.20 o 
 -11   2   4       33.35       31.89      6.74 o 
 -10   2   4      650.48      654.74     11.30 o 
  -9   2   4        4.50        2.08      4.58 o 
  -8   2   4      146.90      164.12      5.74 o 
  -7   2   4      372.81      344.73      7.07 o 
  -6   2   4      145.00      120.28      4.30 o 
  -5   2   4      167.37      196.36      4.20 o 
  -4   2   4      851.96     1034.65      8.24 o 
  -3   2   4     1136.40     1281.49     10.34 o 
  -2   2   4     3973.77     4450.44     25.05 o 
  -1   2   4       21.93       26.10      2.25 o 
   0   2   4       16.38        1.60      2.05 o 
   1   2   4      200.22      221.07      3.82 o 
   2   2   4     4997.17     5595.12     32.95 o 
   3   2   4      106.81      102.72      3.44 o 
   4   2   4     1727.66     1547.11     12.45 o 
   5   2   4      339.20      381.21      6.94 o 
   6   2   4       30.86       35.93      4.70 o 
   7   2   4      119.09      147.34      5.88 o 
   8   2   4       99.94       95.21      6.00 o 
   9   2   4      259.68      245.52      8.05 o 
  10   2   4      232.46      244.73      8.55 o 
  11   2   4       14.50        7.03      6.74 o 
  12   2   4       45.46       37.48      8.63 o 
  13   2   4       98.94       96.94     10.59 o 
  14   2   4        0.01       -7.31     10.07 o 
  15   2   4       22.07       10.53     11.43 o 
  16   2   4      575.98      569.84     23.45 o 
  17   2   4       18.83        9.85     16.52 o 
  18   2   4       51.79       54.02     19.99 o 
  19   2   4        0.09       -5.92     19.78 o 
 -21   3   4       35.19       83.62     53.09 o 
 -20   3   4       33.36        5.96     21.57 o 
 -19   3   4        5.33        8.95     18.57 o 
 -18   3   4      764.68      792.17     36.49 o 
 -17   3   4       12.30       24.02     17.15 o 
 -16   3   4       29.47       24.67     12.98 o 
 -15   3   4      152.67      143.79     13.96 o 
 -14   3   4     1220.52     1245.25     28.08 o 
 -13   3   4      129.54      130.94     12.25 o 
 -12   3   4      382.39      382.31     13.13 o 
 -11   3   4        9.65       11.66      6.33 o 
 -10   3   4      615.09      615.15     11.60 o 
  -9   3   4      382.56      377.12      8.82 o 
  -8   3   4     1745.39     1567.52     15.06 o 
  -7   3   4        0.10       -1.21      4.29 o 
  -6   3   4      146.19      144.05      5.37 o 
  -5   3   4       61.96       68.37      3.89 o 
  -4   3   4      779.86      823.94      8.88 o 
  -3   3   4        8.99        4.88      2.64 o 
  -2   3   4     4115.01     4221.67     35.67 o 
  -1   3   4      338.36      429.97      8.08 o 
   0   3   4       19.42        8.37      3.34 o 
   1   3   4      237.13      282.10      5.88 o 
   2   3   4     3355.40     3478.55     24.54 o 
   3   3   4     3394.31     3597.89     26.23 o 
   4   3   4     4968.58     5145.19     34.38 o 
   5   3   4      521.99      570.55      9.53 o 
   6   3   4      442.68      404.44      8.35 o 
   7   3   4      908.76      859.76     12.67 o 
   8   3   4     4136.00     4040.27     34.16 o 
   9   3   4       80.03       61.11      6.90 o 
  10   3   4       31.26       33.72      6.75 o 
  11   3   4      130.79      132.52      9.19 o 
  12   3   4      990.59     1047.29     22.87 o 
  13   3   4      228.20      244.34     13.79 o 
  14   3   4      438.60      448.66     21.11 o 
  15   3   4       26.45       37.51     13.98 o 
  16   3   4       80.84       78.04     18.16 o 
  17   3   4       21.83       42.95     19.63 o 
  18   3   4       18.14       19.95     16.21 o 
  19   3   4       26.34       25.78     33.02 o 
 -19   4   4       21.81        8.74     19.08 o 
 -18   4   4      246.01      291.16     25.77 o 
 -17   4   4       84.39       59.43     18.82 o 
 -16   4   4       38.19       39.76     12.68 o 
 -15   4   4       12.40      -10.93     10.93 o 
 -14   4   4      315.63      324.31     25.37 o 
 -13   4   4      106.99       87.86     25.21 o 
 -12   4   4      352.08      343.38     17.75 o 
 -11   4   4      166.54      183.21     11.52 o 
 -10   4   4        5.40        1.56      7.17 o 
  -9   4   4      165.54      158.81      9.45 o 
  -8   4   4       56.87       50.58      6.79 o 
  -7   4   4       39.32       30.56      5.64 o 
  -6   4   4     1300.77     1341.20     13.69 o 
  -5   4   4       26.54       20.81      5.06 o 
  -4   4   4     2844.39     2739.47     22.86 o 
  -3   4   4      611.94      613.57      9.75 o 
  -2   4   4     1075.44     1079.07     15.47 o 
  -1   4   4      401.05      392.12     11.34 o 
   0   4   4      930.23      911.87     15.95 o 
   1   4   4     1545.12     1573.57     16.63 o 
   2   4   4      614.97      607.23      9.86 o 
   3   4   4      527.34      497.43     10.36 o 
   4   4   4     3427.27     3123.60     26.32 o 
   5   4   4      105.22      117.57      6.48 o 
   6   4   4       42.53       27.50      7.30 o 
   7   4   4       46.01       30.25      7.01 o 
   8   4   4      738.89      691.30     13.10 o 
   9   4   4      885.25      836.06     14.98 o 
  10   4   4        0.31        6.89      7.15 o 
  11   4   4        1.74        3.26      8.25 o 
  12   4   4       64.25       41.33      9.80 o 
  13   4   4        3.78       -3.72      9.67 o 
  14   4   4       65.65       36.83     15.57 o 
  15   4   4        0.37      -17.23     17.23 o 
  16   4   4      467.99      424.73     33.05 o 
  17   4   4        5.35        8.22     17.96 o 
  18   4   4        3.80       30.63     31.20 o 
 -18   5   4      295.20      295.68     28.99 o 
 -17   5   4       79.08       77.72     19.95 o 
 -16   5   4        1.81      -15.52     15.86 o 
 -15   5   4        8.31        4.13     17.71 o 
 -14   5   4     1055.14     1046.11     38.86 o 
 -13   5   4      330.83      401.73     26.77 o 
 -12   5   4       15.98       14.04     12.77 o 
 -11   5   4        5.89        6.46      9.58 o 
 -10   5   4       87.79       75.77      9.90 o 
  -9   5   4      297.70      284.47     10.78 o 
  -8   5   4      872.39      824.71     15.62 o 
  -7   5   4     1373.49     1314.60     17.45 o 
  -6   5   4        7.03        7.83      4.77 o 
  -5   5   4       74.61       60.52      6.31 o 
  -4   5   4       79.04       85.14      6.03 o 
  -3   5   4      560.64      534.32      9.74 o 
  -2   5   4      611.65      572.80     11.98 o 
  -1   5   4       10.91       12.17      5.59 o 
   0   5   4      487.19      439.25     11.31 o 
   1   5   4       39.01       50.91      5.96 o 
   2   5   4      204.91      217.00      8.17 o 
   3   5   4       40.64       38.48      5.85 o 
   4   5   4      211.85      230.82      8.02 o 
   5   5   4       35.77       50.59      6.52 o 
   6   5   4        2.00       -0.81      6.53 o 
   7   5   4      374.35      370.81     13.24 o 
   8   5   4      959.51      943.29     18.85 o 
   9   5   4       36.07       22.03      9.07 o 
  10   5   4       11.58        9.67     10.37 o 
  11   5   4       15.22       22.25     12.33 o 
  12   5   4      200.09      201.18     17.68 o 
  13   5   4        0.73       -0.87     17.29 o 
  14   5   4       34.23       45.16     15.77 o 
  15   5   4       15.72       17.92     17.22 o 
  16   5   4       53.56       82.72     19.73 o 
  17   5   4        4.47       96.89     43.80 o 
 -17   6   4      106.44      130.96     33.73 o 
 -16   6   4        1.11       13.69     33.81 o 
 -15   6   4       25.54        4.29     17.82 o 
 -14   6   4      260.43      306.51     29.22 o 
 -13   6   4        6.20      -15.50     15.50 o 
 -12   6   4      558.69      578.85     29.95 o 
 -11   6   4       41.68       21.80     11.70 o 
 -10   6   4      534.11      537.20     18.81 o 
  -9   6   4       25.13       22.75      9.57 o 
  -8   6   4       13.44        5.69      9.30 o 
  -7   6   4        0.79       -8.07      8.07 o 
  -6   6   4      754.99      737.25     19.56 o 
  -5   6   4       67.26       68.44      8.42 o 
  -4   6   4       67.64       72.39      7.20 o 
  -3   6   4       14.38        4.47      6.48 o 
  -2   6   4      352.83      380.62     12.91 o 
  -1   6   4      411.35      439.07     13.52 o 
   0   6   4      269.56      262.04     11.04 o 
   1   6   4       16.50       16.21      8.64 o 
   2   6   4      396.87      406.78     13.06 o 
   3   6   4      196.52      204.75     11.00 o 
   4   6   4     1140.47     1125.58     17.00 o 
   5   6   4      103.93      103.66      7.79 o 
   6   6   4        5.78       -6.85      6.85 o 
   7   6   4       11.93       22.83      8.59 o 
   8   6   4        0.06       -2.99      8.76 o 
   9   6   4       52.63       38.92     11.65 o 
  10   6   4       19.31       14.83     11.39 o 
  11   6   4      114.36      115.84     24.52 o 
  12   6   4      116.57      124.40     14.36 o 
  13   6   4       30.04       20.11     12.73 o 
  14   6   4        6.34       27.52     13.95 o 
  15   6   4      150.25      156.61     34.96 o 
 -13   7   4      136.65      131.93     29.52 o 
 -12   7   4      210.90      196.78     24.64 o 
 -11   7   4       71.63       63.50     14.34 o 
 -10   7   4      203.57      236.72     19.07 o 
  -9   7   4      261.20      275.84     16.10 o 
  -8   7   4      629.82      591.11     19.67 o 
  -7   7   4       27.49       54.28     10.85 o 
  -6   7   4        0.01       -8.72      8.72 o 
  -5   7   4      145.39      150.13     13.22 o 
  -4   7   4      389.39      367.90     14.61 o 
  -3   7   4        9.77       -0.76      9.90 o 
  -2   7   4       27.42       28.46     10.31 o 
  -1   7   4      181.83      212.31     12.07 o 
   0   7   4       60.28       69.79     10.89 o 
   1   7   4       76.47      103.64     13.56 o 
   2   7   4      337.23      332.09     13.63 o 
   3   7   4      530.70      522.41     17.42 o 
   4   7   4       17.56       12.85     10.02 o 
   5   7   4       55.07       50.20     12.45 o 
   6   7   4       15.38        9.16     10.24 o 
   7   7   4      617.75      608.84     18.58 o 
   8   7   4      945.48      922.39     23.22 o 
   9   7   4      295.32      291.16     17.26 o 
  10   7   4        0.21       -4.52     13.70 o 
  11   7   4       79.55       50.41     16.32 o 
  12   7   4      193.30      185.48     24.00 o 
 -11   8   4        1.90       -3.28     21.05 o 
 -10   8   4      147.65      199.10     32.38 o 
  -9   8   4       13.85       13.85     11.75 o 
  -8   8   4       19.76       12.93     11.26 o 
  -7   8   4       21.24       16.84     10.69 o 
  -6   8   4      104.83      102.49     11.54 o 
  -5   8   4      152.01      144.85     11.02 o 
  -4   8   4       44.70       48.71     11.08 o 
  -3   8   4       27.28        1.89     11.23 o 
  -2   8   4       14.99       17.55     11.12 o 
  -1   8   4       49.47       63.23     13.61 o 
   0   8   4      290.04      255.63     15.68 o 
   1   8   4       10.28        3.74     12.21 o 
   2   8   4       45.21       37.59     13.20 o 
   3   8   4        8.56       11.11     12.12 o 
   4   8   4      674.38      657.06     18.88 o 
   5   8   4      224.24      267.04     14.47 o 
   6   8   4        5.90        0.29     10.63 o 
   7   8   4        5.69        1.13     11.15 o 
   8   8   4       57.73       62.46     14.65 o 
   9   8   4       32.00       49.46     19.02 o 
  -7   9   4        0.42       -4.18     15.06 o 
  -6   9   4       68.42       81.09     17.27 o 
  -5   9   4       67.94       88.15     23.44 o 
  -4   9   4        0.04        5.56     19.37 o 
  -3   9   4       10.17        6.64     12.82 o 
  -2   9   4       32.53       48.98     15.03 o 
  -1   9   4        0.05        8.86     20.75 o 
   0   9   4       22.12       28.79     14.17 o 
   1   9   4       36.59       49.28     17.32 o 
   2   9   4      305.78      350.37     26.91 o 
   3   9   4       18.73       66.29     20.11 o 
   4   9   4      374.96      339.41     22.52 o 
   5   9   4        1.21        3.65     18.49 o 
 -21   0   5        5.87      -10.11     27.17 o 
 -19   0   5       58.68       37.64     29.80 o 
 -17   0   5     1142.71     1264.17     49.50 o 
 -15   0   5      511.64      508.59     25.80 o 
 -13   0   5     7104.12     6875.81     79.56 o 
 -11   0   5       38.61       35.00     12.35 o 
  -9   0   5     8036.99     7815.34     78.26 o 
  -7   0   5     2324.58     2337.46     28.82 o 
  -5   0   5      192.25      321.49      9.29 o 
  -3   0   5     9871.98    10027.82     68.90 o 
  -1   0   5      925.74      941.71      9.89 o 
   1   0   5     8488.27     8777.88     64.57 o 
   3   0   5     8217.48     8689.34     78.96 o 
   5   0   5     2430.49     2540.46     36.16 o 
   7   0   5      628.05      618.80     17.76 o 
   9   0   5     6246.04     5980.19     72.66 o 
  11   0   5      207.62      174.29     14.28 o 
  13   0   5      296.26      313.00     17.46 o 
  15   0   5       30.02       36.69     29.50 o 
  17   0   5       59.65       58.74     24.13 o 
  19   0   5        3.90      -16.68     26.88 o 
 -22   1   5        0.82       25.22     41.81 o 
 -21   1   5      247.81      236.10     27.46 o 
 -20   1   5       10.16       15.00     19.58 o 
 -19   1   5        0.43      -22.89     22.89 o 
 -18   1   5      183.75      238.07     22.85 o 
 -17   1   5     1728.24     1765.51     38.95 o 
 -16   1   5        0.02       -8.61     12.93 o 
 -15   1   5      167.07      210.93     16.55 o 
 -14   1   5       78.62       68.78     14.03 o 
 -13   1   5        0.05        4.75      7.02 o 
 -12   1   5     1120.52     1064.65     16.38 o 
 -11   1   5      233.00      202.19      8.50 o 
 -10   1   5      120.23       99.27      6.54 o 
  -9   1   5      285.18      279.64      7.30 o 
  -8   1   5     2200.75     2289.93     17.87 o 
  -7   1   5     3127.47     3094.08     21.50 o 
  -6   1   5     1452.14     1587.42     11.90 o 
  -5   1   5     1703.51     2032.55     13.38 o 
  -4   1   5      735.75      808.15      7.01 o 
  -3   1   5        0.51       -2.12      2.12 o 
  -2   1   5     5869.35     6581.65     31.62 o 
  -1   1   5    10284.50    10938.20     50.91 o 
   0   1   5      601.38      674.80      5.80 o 
   1   1   5      566.76      554.86      5.80 o 
   2   1   5      539.90      593.01      6.81 o 
   3   1   5      622.39      652.87      7.65 o 
   4   1   5       48.11       59.53      3.96 o 
   5   1   5     4042.04     3887.49     29.45 o 
   6   1   5      230.66      246.61      7.12 o 
   7   1   5        3.29        1.38      5.59 o 
   8   1   5      358.05      370.43     10.08 o 
   9   1   5     2059.30     2044.38     23.35 o 
  10   1   5     1240.50     1218.84     17.30 o 
  11   1   5       13.23        5.49      6.99 o 
  12   1   5      265.79      274.40     14.21 o 
  13   1   5       91.12       92.86     10.32 o 
  14   1   5        3.54       -3.80     11.13 o 
  15   1   5      187.13      198.25     16.51 o 
  16   1   5        1.55        2.71     13.02 o 
  17   1   5      102.28      105.87     16.68 o 
  18   1   5        4.26       -1.82     15.51 o 
  19   1   5       42.28        8.35     25.06 o 
  20   1   5        9.03      -19.25     40.48 o 
 -21   2   5       20.57      -25.22     38.49 o 
 -20   2   5        4.95       10.14     20.29 o 
 -19   2   5        7.76        0.51     16.15 o 
 -18   2   5        8.29       19.65     14.14 o 
 -17   2   5      375.08      411.29     22.03 o 
 -16   2   5       86.94      121.05     15.62 o 
 -15   2   5       52.10       36.54     12.49 o 
 -14   2   5       24.99       29.05     11.18 o 
 -13   2   5      990.70      881.05     20.48 o 
 -12   2   5      319.12      308.39     10.66 o 
 -11   2   5       51.08       39.62      6.35 o 
 -10   2   5        6.80       -0.53      5.13 o 
  -9   2   5      189.68      182.36      6.20 o 
  -8   2   5     1306.24     1223.76     13.58 o 
  -7   2   5        2.16       10.12      3.90 o 
  -6   2   5      450.03      487.14      6.79 o 
  -5   2   5        0.35        5.33      2.74 o 
  -4   2   5       95.29      103.95      3.25 o 
  -3   2   5        0.41        4.71      2.87 o 
  -2   2   5       98.38      112.77      3.72 o 
  -1   2   5     1135.15     1302.89     10.30 o 
   0   2   5     1149.31     1269.94      9.97 o 
   1   2   5      102.31       86.76      3.23 o 
   2   2   5     5591.64     6185.47     35.16 o 
   3   2   5      153.25      145.08      4.04 o 
   4   2   5      176.96      188.61      4.91 o 
   5   2   5     1053.40     1090.26     11.40 o 
   6   2   5      361.46      395.56      8.94 o 
   7   2   5     2318.17     2172.74     20.20 o 
   8   2   5      228.86      209.45      7.36 o 
   9   2   5     1665.95     1612.15     17.90 o 
  10   2   5      239.02      215.46      8.93 o 
  11   2   5       75.82       68.84      8.93 o 
  12   2   5      195.27      186.68     11.20 o 
  13   2   5     1236.17     1188.92     23.37 o 
  14   2   5        9.77        4.44     10.50 o 
  15   2   5        0.41       -3.31     11.07 o 
  16   2   5        0.29       -0.44     12.79 o 
  17   2   5      335.66      367.17     21.32 o 
  18   2   5        0.93       -2.64     17.07 o 
  19   2   5        2.19      -22.71     22.71 o 
 -21   3   5      283.18      272.09     64.37 o 
 -20   3   5        3.75      -20.35     20.35 o 
 -19   3   5       21.21       17.16     19.20 o 
 -18   3   5       77.97       42.46     19.21 o 
 -17   3   5     1943.51     2048.26     45.92 o 
 -16   3   5      148.96      134.72     18.55 o 
 -15   3   5        2.48        4.67     14.16 o 
 -14   3   5      132.93      151.96     13.49 o 
 -13   3   5       50.72       71.39     11.26 o 
 -12   3   5       49.86       58.15      8.14 o 
 -11   3   5     1328.15     1193.01     17.77 o 
 -10   3   5       74.77       79.62      8.15 o 
  -9   3   5      901.90      888.35     12.30 o 
  -8   3   5      604.44      569.70      9.42 o 
  -7   3   5      387.75      376.58      7.71 o 
  -6   3   5      263.50      256.83      6.24 o 
  -5   3   5     1541.87     1584.76     13.64 o 
  -4   3   5      870.69      892.44      9.82 o 
  -3   3   5     1656.54     1708.52     13.92 o 
  -2   3   5      160.00      182.18      4.72 o 
  -1   3   5     2628.26     2729.48     22.17 o 
   0   3   5     2229.13     2416.52     17.88 o 
   1   3   5     4035.83     4128.40     26.78 o 
   2   3   5      184.63      187.35      4.45 o 
   3   3   5      868.28      821.40      8.76 o 
   4   3   5     1004.94     1131.94     12.51 o 
   5   3   5    10289.72     9888.13     64.87 o 
   6   3   5      666.04      694.40     10.77 o 
   7   3   5      539.22      525.69     11.02 o 
   8   3   5       32.16       36.83      6.33 o 
   9   3   5     1298.66     1263.18     19.37 o 
  10   3   5      100.79      105.41     10.10 o 
  11   3   5      330.89      339.05     12.65 o 
  12   3   5        6.72       15.32      8.99 o 
  13   3   5       40.34       37.74     10.30 o 
  14   3   5       59.00       51.68     13.01 o 
  15   3   5       39.81       35.78     14.29 o 
  16   3   5      186.81      239.27     23.66 o 
  17   3   5       58.94       61.92     17.63 o 
  18   3   5       28.41       19.87     19.63 o 
  19   3   5       66.66       62.38     51.10 o 
 -20   4   5        0.97        9.95     44.46 o 
 -19   4   5       28.65       37.20     19.91 o 
 -18   4   5      144.78      144.22     24.97 o 
 -17   4   5      276.26      312.83     25.68 o 
 -16   4   5        2.47       -7.96     25.08 o 
 -15   4   5       30.86       28.27     21.26 o 
 -14   4   5      125.41      101.35     19.30 o 
 -13   4   5     1659.97     1641.93     49.16 o 
 -12   4   5        0.22        0.72     11.03 o 
 -11   4   5        0.50        9.94      9.31 o 
 -10   4   5       26.92       28.96      7.03 o 
  -9   4   5     1353.66     1282.67     18.93 o 
  -8   4   5     2086.28     2019.55     21.50 o 
  -7   4   5     1119.98     1059.94     15.19 o 
  -6   4   5       12.80       17.07      4.93 o 
  -5   4   5       16.34       14.57      5.29 o 
  -4   4   5     2253.05     2277.19     20.60 o 
  -3   4   5        0.87        5.62      4.10 o 
  -2   4   5      382.90      406.95     10.19 o 
  -1   4   5      388.31      371.13      9.63 o 
   0   4   5        0.67        9.48      5.22 o 
   1   4   5      392.85      323.38      8.19 o 
   2   4   5      262.01      262.79      6.58 o 
   3   4   5     1149.04     1165.33     12.63 o 
   4   4   5       96.80       98.35      5.39 o 
   5   4   5      111.12      104.65      6.52 o 
   6   4   5     1538.21     1398.66     19.29 o 
   7   4   5      554.46      527.32     11.93 o 
   8   4   5        5.62       12.05      5.95 o 
   9   4   5      757.70      738.23     15.59 o 
  10   4   5        9.98       -4.02      7.57 o 
  11   4   5        7.14        0.72      8.63 o 
  12   4   5       87.99      103.88     11.27 o 
  13   4   5      547.48      538.48     18.94 o 
  14   4   5       45.04       42.34     23.12 o 
  15   4   5        2.15       32.88     17.55 o 
  16   4   5        0.44        8.50     15.15 o 
  17   4   5       90.64      102.47     27.83 o 
  18   4   5       35.60      137.37     53.09 o 
 -18   5   5       30.16      -16.13     19.47 o 
 -17   5   5      304.63      319.53     26.43 o 
 -16   5   5      204.96      175.91     21.35 o 
 -15   5   5        2.97       -1.75     17.33 o 
 -14   5   5      111.89      142.48     21.11 o 
 -13   5   5        2.43       -4.35     15.38 o 
 -12   5   5      106.37       46.86     13.81 o 
 -11   5   5      393.16      399.29     16.16 o 
 -10   5   5       50.79       51.42      9.35 o 
  -9   5   5      163.24      181.38      9.92 o 
  -8   5   5       84.38       86.68      8.02 o 
  -7   5   5      150.21      154.90      8.21 o 
  -6   5   5      414.45      433.20     10.04 o 
  -5   5   5      215.52      229.72      8.00 o 
  -4   5   5       35.72       30.17      5.04 o 
  -3   5   5      197.32      199.66      9.48 o 
  -2   5   5      572.96      525.57     13.32 o 
  -1   5   5      803.08      824.36     14.41 o 
   0   5   5        2.47       13.62      6.32 o 
   1   5   5      408.64      410.88     10.57 o 
   2   5   5      218.59      232.32      9.72 o 
   3   5   5     1327.08     1265.53     15.32 o 
   4   5   5      300.46      278.02      7.89 o 
   5   5   5     2482.21     2488.91     26.19 o 
   6   5   5        7.34        8.17      6.97 o 
   7   5   5       66.80       80.00      9.20 o 
   8   5   5       43.48       39.66      9.16 o 
   9   5   5      547.29      526.22     18.16 o 
  10   5   5       71.60       89.09     14.44 o 
  11   5   5       19.86       33.67     12.69 o 
  12   5   5        5.78       -3.46     12.69 o 
  13   5   5      182.61      211.10     16.56 o 
  14   5   5      108.96       94.39     19.83 o 
  15   5   5       62.26       62.74     16.54 o 
  16   5   5       73.22       -0.46     19.41 o 
 -17   6   5       73.65       57.38     30.27 o 
 -16   6   5        0.34       17.63     18.34 o 
 -15   6   5       77.47       71.36     19.96 o 
 -14   6   5        8.66       -0.53     16.92 o 
 -13   6   5      429.50      456.74     28.23 o 
 -12   6   5        0.85       -8.27     11.96 o 
 -11   6   5       23.39        9.07     11.40 o 
 -10   6   5       29.88       17.71     10.73 o 
  -9   6   5     1149.39     1120.59     25.30 o 
  -8   6   5      194.25      192.37     17.30 o 
  -7   6   5      372.41      354.29     13.75 o 
  -6   6   5      101.15       87.23      8.55 o 
  -5   6   5        6.42       -7.32      7.32 o 
  -4   6   5      288.54      303.65     10.34 o 
  -3   6   5      128.36      137.79      8.66 o 
  -2   6   5       53.81       70.17      7.89 o 
  -1   6   5      271.61      287.48     11.85 o 
   0   6   5      912.23      900.80     18.75 o 
   1   6   5     1436.34     1359.62     26.63 o 
   2   6   5      412.03      408.20     12.28 o 
   3   6   5      177.48      208.06     15.83 o 
   4   6   5      184.22      207.76      9.75 o 
   5   6   5        2.29       -2.86      6.86 o 
   6   6   5        2.13       -2.90      7.73 o 
   7   6   5       68.66       73.07      9.80 o 
   8   6   5      163.65      162.81     12.08 o 
   9   6   5      614.45      631.51     22.39 o 
  10   6   5       12.43       28.97     11.17 o 
  11   6   5       59.05       62.30     12.81 o 
  12   6   5      166.46      207.64     17.43 o 
  13   6   5      493.11      538.19     22.99 o 
  14   6   5       13.14      -10.80     18.01 o 
  15   6   5       28.88       13.91     28.20 o 
 -14   7   5        5.89      -14.10     23.45 o 
 -13   7   5       79.48      136.62     25.20 o 
 -12   7   5      275.04      241.67     21.72 o 
 -11   7   5       88.20      118.45     15.18 o 
 -10   7   5        1.80       -5.02     11.27 o 
  -9   7   5      561.49      559.38     20.28 o 
  -8   7   5        0.00        6.79     10.25 o 
  -7   7   5      113.49      105.60     11.51 o 
  -6   7   5      141.11      131.97     11.02 o 
  -5   7   5       53.45       63.86     11.86 o 
  -4   7   5      243.36      230.02     12.89 o 
  -3   7   5      121.20      120.70     12.87 o 
  -2   7   5       66.81       78.53     11.88 o 
  -1   7   5     1302.75     1283.10     25.68 o 
   0   7   5     1026.63     1026.69     29.24 o 
   1   7   5      172.26      152.05     15.76 o 
   2   7   5       20.21       29.69      8.37 o 
   3   7   5        6.55       11.65      9.09 o 
   4   7   5      609.90      594.79     17.67 o 
   5   7   5     1012.46      986.60     32.19 o 
   6   7   5      206.27      209.74     18.70 o 
   7   7   5        0.74       12.48      9.47 o 
   8   7   5        8.55       -6.69      9.85 o 
   9   7   5      240.27      247.53     24.11 o 
  10   7   5      192.55      216.26     18.95 o 
  11   7   5        2.09       13.95     13.75 o 
  12   7   5        3.49       38.74     18.92 o 
 -11   8   5       24.10       18.02     22.39 o 
 -10   8   5        0.06        1.59     17.17 o 
  -9   8   5      141.74      124.73     15.88 o 
  -8   8   5      260.09      262.67     18.50 o 
  -7   8   5      126.62      122.76     12.39 o 
  -6   8   5        2.87       -4.91      9.15 o 
  -5   8   5       14.50       21.18     10.16 o 
  -4   8   5       24.42       28.21      9.84 o 
  -3   8   5        1.13        0.94     13.91 o 
  -2   8   5       34.05       32.72     11.94 o 
  -1   8   5        1.14       21.98     13.24 o 
   0   8   5        5.08       -1.49     14.09 o 
   1   8   5       77.90       94.48     15.03 o 
   2   8   5        0.90       -4.54     12.75 o 
   3   8   5      302.62      316.50     14.28 o 
   4   8   5        0.79       -1.02      9.28 o 
   5   8   5       26.51       28.07     10.45 o 
   6   8   5       11.08        7.03     11.01 o 
   7   8   5      115.11      130.05     17.36 o 
   8   8   5      149.13      169.17     35.18 o 
   9   8   5      121.21       79.23     49.77 o 
  -7   9   5       63.07       68.25     16.70 o 
  -6   9   5       52.97       57.57     19.59 o 
  -5   9   5      135.64      153.18     17.63 o 
  -4   9   5       43.98       47.22     21.10 o 
  -3   9   5        2.12        7.01     23.89 o 
  -2   9   5        4.19       -1.81     14.82 o 
  -1   9   5      249.99      244.61     20.94 o 
   0   9   5      265.74      277.50     21.57 o 
   1   9   5      188.35      225.29     25.22 o 
   2   9   5       24.88       38.10     17.77 o 
   3   9   5        0.22        4.55     24.22 o 
   4   9   5      110.01      119.80     17.38 o 
   5   9   5      161.01      154.62     24.03 o 
 -20   0   6       60.92        4.85     43.14 o 
 -18   0   6       13.98       -4.65     44.13 o 
 -16   0   6     3114.27     3068.34     66.05 o 
 -14   0   6     1059.32     1035.96     29.07 o 
 -12   0   6     3408.35     3111.14     43.33 o 
 -10   0   6     1776.62     1667.13     45.84 o 
  -8   0   6      735.63      707.13     17.59 o 
  -6   0   6     2396.35     2455.45     29.05 o 
  -4   0   6     5067.84     4975.28     38.39 o 
  -2   0   6      308.58      343.25      6.18 o 
   0   0   6     2255.82     2291.51     20.04 o 
   2   0   6     6347.63     6989.08     64.62 o 
   4   0   6        3.68        2.40      5.71 o 
   6   0   6     4960.08     4913.58     58.84 o 
   8   0   6        0.29        5.31      8.42 o 
  10   0   6      187.86      164.00     12.02 o 
  12   0   6       45.56       75.37     12.42 o 
  14   0   6     1242.95     1334.51     38.19 o 
  16   0   6        2.05       41.96     22.31 o 
  18   0   6        0.24       40.38     23.73 o 
 -22   1   6       48.28       39.82     42.47 o 
 -21   1   6      281.63      269.69     28.76 o 
 -20   1   6       78.45      113.61     23.61 o 
 -19   1   6       18.09        9.25     17.56 o 
 -18   1   6       13.93       19.48     17.98 o 
 -17   1   6        4.09        8.90     13.62 o 
 -16   1   6       57.96       44.42     13.33 o 
 -15   1   6       99.59       92.43     12.90 o 
 -14   1   6        0.52        4.81     10.49 o 
 -13   1   6      195.57      172.83      9.88 o 
 -12   1   6      251.17      277.59      9.69 o 
 -11   1   6       70.07       77.33      6.97 o 
 -10   1   6      704.60      659.39     11.63 o 
  -9   1   6      209.67      247.68      7.04 o 
  -8   1   6     1839.11     1766.95     14.67 o 
  -7   1   6       71.90       83.84      4.33 o 
  -6   1   6     1629.61     1740.08     12.78 o 
  -5   1   6      122.33      126.84      3.74 o 
  -4   1   6     5705.19     5739.65     32.01 o 
  -3   1   6     2107.37     2254.54     13.87 o 
  -2   1   6     1690.16     1705.84     11.13 o 
  -1   1   6     1038.61     1169.85      8.58 o 
   0   1   6      103.92      111.06      2.89 o 
   1   1   6       85.65       82.31      3.24 o 
   2   1   6     1687.85     2021.33     15.58 o 
   3   1   6      584.32      640.05      8.04 o 
   4   1   6     2438.76     2651.65     20.85 o 
   5   1   6       52.00       62.49      4.90 o 
   6   1   6     6487.41     6456.73     44.52 o 
   7   1   6      329.39      304.59      8.65 o 
   8   1   6      170.17      165.01      8.45 o 
   9   1   6        5.56        6.19      6.69 o 
  10   1   6        0.17        2.02      6.58 o 
  11   1   6       10.20        2.18      7.36 o 
  12   1   6        3.74       -7.64      7.64 o 
  13   1   6      220.44      207.61     13.34 o 
  14   1   6      451.89      486.57     19.71 o 
  15   1   6       13.69       -6.16     11.13 o 
  16   1   6        2.09        2.35     12.69 o 
  17   1   6       15.97       27.59     15.86 o 
  18   1   6      369.17      387.41     28.51 o 
  19   1   6       22.47       33.65     22.18 o 
 -21   2   6        2.64       29.10     24.26 o 
 -20   2   6       78.79       76.70     23.22 o 
 -19   2   6        0.11       -2.69     18.21 o 
 -18   2   6       11.18       -4.14     13.83 o 
 -17   2   6        0.80        1.04     13.65 o 
 -16   2   6      977.33      942.19     28.83 o 
 -15   2   6       10.81        2.33     15.63 o 
 -14   2   6      117.31      109.64     12.92 o 
 -13   2   6       28.69       17.47      8.33 o 
 -12   2   6     1089.01      996.05     16.20 o 
 -11   2   6      133.28      121.96      7.30 o 
 -10   2   6     1322.51     1240.96     15.28 o 
  -9   2   6      105.62      104.16      5.33 o 
  -8   2   6       93.35      107.19      5.83 o 
  -7   2   6      106.16      111.06      4.70 o 
  -6   2   6     1185.02     1236.57     10.19 o 
  -5   2   6      368.14      370.64      5.94 o 
  -4   2   6     2804.17     2823.87     18.87 o 
  -3   2   6     1331.61     1467.20     11.47 o 
  -2   2   6     3543.07     3925.14     25.00 o 
  -1   2   6      144.25      165.25      4.01 o 
   0   2   6     7067.36     7481.05     43.54 o 
   1   2   6      479.72      504.01      6.62 o 
   2   2   6       35.11       43.75      3.11 o 
   3   2   6     1433.94     1637.66     13.22 o 
   4   2   6     7222.81     7254.54     43.21 o 
   5   2   6      912.25      887.77     11.08 o 
   6   2   6     5126.63     4868.11     37.45 o 
   7   2   6      244.23      279.18      8.01 o 
   8   2   6      587.51      568.24     11.29 o 
   9   2   6      725.73      705.89     12.42 o 
  10   2   6     5904.83     5519.91     47.10 o 
  11   2   6      171.48      157.52     11.13 o 
  12   2   6      313.58      320.86     14.03 o 
  13   2   6        8.03       14.99      9.51 o 
  14   2   6      966.13     1026.11     25.81 o 
  15   2   6        0.02       11.86     10.95 o 
  16   2   6        0.26       -1.41     11.94 o 
  17   2   6       52.01       47.48     15.64 o 
  18   2   6      179.56      179.36     23.18 o 
  19   2   6      109.20      154.63     52.43 o 
 -21   3   6        4.47      -26.55     46.46 o 
 -20   3   6      269.18      277.21     30.18 o 
 -19   3   6       33.69       14.51     28.81 o 
 -18   3   6      251.51      267.62     39.70 o 
 -17   3   6      300.20      301.13     22.09 o 
 -16   3   6       39.57       -0.73     15.37 o 
 -15   3   6       36.15       39.32     11.89 o 
 -14   3   6       31.50       39.93     11.70 o 
 -13   3   6       12.99       12.80      9.69 o 
 -12   3   6      456.02      458.13     14.93 o 
 -11   3   6      247.37      255.52      9.47 o 
 -10   3   6      795.30      756.33     12.76 o 
  -9   3   6      331.90      346.12      8.15 o 
  -8   3   6     2834.84     2755.01     23.56 o 
  -7   3   6        0.60       -2.49      4.18 o 
  -6   3   6      424.31      471.13      8.64 o 
  -5   3   6      299.19      337.24      6.76 o 
  -4   3   6      169.73      176.81      5.29 o 
  -3   3   6       90.94       92.10      4.06 o 
  -2   3   6     1324.97     1357.94     11.23 o 
  -1   3   6       44.51       58.29      3.38 o 
   0   3   6       83.76       88.22      3.65 o 
   1   3   6      437.08      513.91      7.09 o 
   2   3   6     1301.89     1163.27     11.26 o 
   3   3   6      466.14      462.88      8.38 o 
   4   3   6     1508.12     1515.89     14.92 o 
   5   3   6      565.70      564.62      9.36 o 
   6   3   6      533.56      480.61      9.97 o 
   7   3   6      138.11      159.11      7.67 o 
   8   3   6      199.34      192.68      9.00 o 
   9   3   6      297.47      288.13     10.21 o 
  10   3   6      390.12      388.29     13.07 o 
  11   3   6       48.64       54.38      9.44 o 
  12   3   6      117.61      110.71     12.05 o 
  13   3   6        0.64        8.27     10.70 o 
  14   3   6      180.73      209.39     15.41 o 
  15   3   6        0.29      -11.21     11.99 o 
  16   3   6        4.11        9.64     15.71 o 
  17   3   6       26.09       -0.77     15.87 o 
  18   3   6      165.42      172.76     26.84 o 
 -20   4   6      256.27      343.10     65.04 o 
 -19   4   6        1.77        4.73     19.83 o 
 -18   4   6        0.29      -16.82     16.82 o 
 -17   4   6      318.47      314.76     25.96 o 
 -16   4   6     1310.49     1257.35     44.42 o 
 -15   4   6      171.98      167.96     23.95 o 
 -14   4   6       15.95       21.43     16.63 o 
 -13   4   6       18.76       32.78     15.82 o 
 -12   4   6     1424.08     1416.27     40.37 o 
 -11   4   6      304.08      309.13     14.59 o 
 -10   4   6     1547.67     1442.97     20.19 o 
  -9   4   6       24.82       29.05      6.23 o 
  -8   4   6       95.34      116.40      7.44 o 
  -7   4   6     1237.16     1175.92     15.26 o 
  -6   4   6       81.95      104.12      5.47 o 
  -5   4   6       29.64       40.88      5.67 o 
  -4   4   6        4.12        1.29      4.43 o 
  -3   4   6       60.58       63.14      4.58 o 
  -2   4   6      610.21      563.84      9.78 o 
  -1   4   6       57.80       55.67      4.48 o 
   0   4   6     1749.90     1734.21     16.91 o 
   1   4   6        1.74        4.61      3.75 o 
   2   4   6      263.39      230.94      6.54 o 
   3   4   6      163.85      170.31      6.36 o 
   4   4   6      492.49      440.89      8.98 o 
   5   4   6      938.53      933.12     23.29 o 
   6   4   6      317.52      306.03      8.34 o 
   7   4   6      357.59      381.36      9.92 o 
   8   4   6       14.26        6.13      6.31 o 
   9   4   6       52.63       56.26      9.86 o 
  10   4   6     1309.06     1282.79     24.02 o 
  11   4   6       13.12       31.76      9.33 o 
  12   4   6       13.27        3.37      9.12 o 
  13   4   6       12.13        5.89     10.81 o 
  14   4   6      130.49      155.03     17.10 o 
  15   4   6        8.83      -10.69     13.52 o 
  16   4   6        0.55       -1.96     19.39 o 
  17   4   6       68.96       53.60     20.62 o 
 -18   5   6        0.03      -18.95     18.95 o 
 -17   5   6       11.64        0.11     16.98 o 
 -16   5   6        0.18       38.23     19.31 o 
 -15   5   6        0.98       27.84     18.51 o 
 -14   5   6       44.01       44.73     18.63 o 
 -13   5   6      149.13      154.65     18.05 o 
 -12   5   6      983.31      985.58     26.55 o 
 -11   5   6      122.24      133.20     12.04 o 
 -10   5   6        0.95        2.52      8.38 o 
  -9   5   6        2.92       -3.41      7.44 o 
  -8   5   6     1287.16     1231.81     19.01 o 
  -7   5   6       34.00       31.94      6.72 o 
  -6   5   6        0.35       -5.96      5.96 o 
  -5   5   6       21.72       25.07      5.74 o 
  -4   5   6      550.67      589.44     10.88 o 
  -3   5   6      658.33      655.60     13.30 o 
  -2   5   6     1730.22     1685.26     21.93 o 
  -1   5   6       44.29       25.81      6.73 o 
   0   5   6     1616.40     1603.53     22.82 o 
   1   5   6      229.53      239.20      9.02 o 
   2   5   6      271.64      255.37      7.20 o 
   3   5   6       69.80       68.67      5.30 o 
   4   5   6      346.98      341.23      9.38 o 
   5   5   6       53.41       44.61      7.31 o 
   6   5   6      329.09      292.75     11.31 o 
   7   5   6       38.10       51.15      8.45 o 
   8   5   6      255.44      258.11     12.79 o 
   9   5   6      117.75      123.25     12.37 o 
  10   5   6        2.82       -9.89      9.89 o 
  11   5   6        1.29       -6.64     11.57 o 
  12   5   6        7.99       -3.39     11.69 o 
  13   5   6      132.25      121.57     15.80 o 
  14   5   6      348.44      381.19     27.72 o 
  15   5   6       64.65       55.71     15.78 o 
  16   5   6       59.50       41.96     24.33 o 
 -17   6   6       16.61        5.97     45.13 o 
 -16   6   6      506.99      538.95     38.76 o 
 -15   6   6       77.65       86.44     24.33 o 
 -14   6   6        1.53       -2.81     19.25 o 
 -13   6   6        5.50       32.94     15.70 o 
 -12   6   6     1194.16     1187.63     29.66 o 
 -11   6   6       10.25       35.92     11.85 o 
 -10   6   6      421.44      443.75     18.76 o 
  -9   6   6        9.23       -1.35     10.16 o 
  -8   6   6        0.01       -9.19      9.19 o 
  -7   6   6       21.01        7.61      8.54 o 
  -6   6   6      536.23      554.83     15.22 o 
  -5   6   6       41.79       48.44      8.73 o 
  -4   6   6      115.46      115.86      8.17 o 
  -3   6   6       91.71       95.32      8.28 o 
  -2   6   6      576.78      552.53     14.38 o 
  -1   6   6       22.33       21.31      8.07 o 
   0   6   6      326.90      340.48     15.68 o 
   1   6   6        1.99        5.24      8.27 o 
   2   6   6       37.31       27.78      7.85 o 
   3   6   6        8.89       13.66      9.22 o 
   4   6   6      451.55      452.36     12.41 o 
   5   6   6     1397.11     1377.78     23.91 o 
   6   6   6      812.16      816.63     19.99 o 
   7   6   6       83.49       92.48     10.37 o 
   8   6   6       20.60       12.80      9.52 o 
   9   6   6      100.10      108.35     12.74 o 
  10   6   6      537.62      564.71     19.84 o 
  11   6   6       17.19       -3.45     11.54 o 
  12   6   6        0.32        5.56     12.08 o 
  13   6   6       20.80       17.86     12.78 o 
  14   6   6      281.00      316.48     28.40 o 
  15   6   6       20.78      -37.83     37.83 o 
 -14   7   6        8.17       34.51     36.50 o 
 -13   7   6      256.03      281.86     30.18 o 
 -12   7   6      462.64      472.62     23.66 o 
 -11   7   6       30.71       29.98     13.65 o 
 -10   7   6       22.46       18.27     12.39 o 
  -9   7   6       78.80       81.75     12.56 o 
  -8   7   6       85.69       99.16     12.33 o 
  -7   7   6        0.15       -7.42      9.31 o 
  -6   7   6       35.66       35.91     12.43 o 
  -5   7   6      500.06      520.33     20.64 o 
  -4   7   6      288.06      282.19     13.97 o 
  -3   7   6      104.60      122.82     13.85 o 
  -2   7   6       12.89       -3.43     10.78 o 
  -1   7   6        2.04        8.19     10.82 o 
   0   7   6       59.36       47.39     14.37 o 
   1   7   6      291.21      289.79     26.10 o 
   2   7   6      491.62      496.48     19.54 o 
   3   7   6        5.72        3.85     11.13 o 
   4   7   6      149.94      155.06     11.63 o 
   5   7   6        3.36        4.54      9.69 o 
   6   7   6      325.59      350.10     16.51 o 
   7   7   6       31.12       47.50     11.88 o 
   8   7   6      153.33      169.64     13.93 o 
   9   7   6      104.79      121.81     15.19 o 
  10   7   6       52.79       67.08     14.39 o 
  11   7   6       53.45       70.09     17.99 o 
 -11   8   6      447.65      436.01    100.21 o 
 -10   8   6       15.37      -16.30     16.30 o 
  -9   8   6       10.78        1.10     14.21 o 
  -8   8   6       27.35        3.40     10.95 o 
  -7   8   6      110.68      115.03     12.34 o 
  -6   8   6       37.46       32.20     10.02 o 
  -5   8   6        3.82       -6.54     13.81 o 
  -4   8   6        0.06        5.27     14.93 o 
  -3   8   6      318.57      296.22     18.36 o 
  -2   8   6       38.46       44.29     17.63 o 
  -1   8   6        2.87       18.70     13.40 o 
   0   8   6      234.76      236.21     16.91 o 
   1   8   6      245.08      274.04     19.89 o 
   2   8   6        1.30       -3.47     13.76 o 
   3   8   6        0.28       -8.96      8.96 o 
   4   8   6      139.06      143.29     11.71 o 
   5   8   6      130.50      137.72     12.87 o 
   6   8   6      257.49      283.94     16.56 o 
   7   8   6       62.71       57.36     14.94 o 
   8   8   6       73.20      108.03     20.29 o 
   9   8   6      139.46      179.85     42.47 o 
  -6   9   6       13.95       -4.15     17.43 o 
  -5   9   6       17.71       23.54     20.98 o 
  -4   9   6      171.37      166.58     35.17 o 
  -3   9   6      150.98      116.65     23.20 o 
  -2   9   6       31.78        8.18     19.37 o 
  -1   9   6        9.16       13.41     38.16 o 
   0   9   6       36.00       16.46     18.28 o 
   1   9   6      204.61      216.05     26.51 o 
   2   9   6       99.23      110.57     18.48 o 
   3   9   6       10.46       -3.92     19.64 o 
   4   9   6        4.31        4.97     18.00 o 
 -21   0   7       30.01      -22.45     33.18 o 
 -19   0   7     1241.11     1319.61     66.40 o 
 -17   0   7        0.86      -16.36     19.65 o 
 -15   0   7      128.64      142.25     17.20 o 
 -13   0   7        3.29       -0.84     10.62 o 
 -11   0   7     1149.71     1107.71     22.66 o 
  -9   0   7     1159.78     1225.59     26.29 o 
  -7   0   7      317.34      266.44     10.10 o 
  -5   0   7     2407.97     2654.79     34.08 o 
  -3   0   7     4814.38     6013.38     45.39 o 
  -1   0   7     7660.21     8439.35     63.55 o 
   1   0   7     4517.06     4733.57     45.76 o 
   3   0   7        1.04       -0.39      5.10 o 
   5   0   7     4375.45     4421.38     46.84 o 
   7   0   7      696.40      724.62     18.42 o 
   9   0   7     1843.94     1739.82     38.94 o 
  11   0   7      733.43      803.20     29.93 o 
  13   0   7       25.11       12.83     13.15 o 
  15   0   7        5.36       17.43     20.95 o 
  17   0   7        1.29      -10.00     21.09 o 
  19   0   7      110.03      119.45     29.09 o 
 -22   1   7       90.23       88.26     49.11 o 
 -21   1   7      213.34      258.29     35.67 o 
 -20   1   7       27.16       32.22     21.94 o 
 -19   1   7       36.95       14.49     17.49 o 
 -18   1   7        0.24       12.88     17.23 o 
 -17   1   7      601.74      649.29     25.90 o 
 -16   1   7       24.51       23.09     12.74 o 
 -15   1   7     1706.41     1855.79     34.30 o 
 -14   1   7      152.76      184.46     17.53 o 
 -13   1   7        0.43       -7.44      7.44 o 
 -12   1   7       64.19       62.58      6.91 o 
 -11   1   7     7684.03     7272.78     53.24 o 
 -10   1   7       90.87       81.35      5.79 o 
  -9   1   7      512.37      511.54      9.13 o 
  -8   1   7      502.24      492.66      8.00 o 
  -7   1   7     1622.75     1553.50     12.43 o 
  -6   1   7       40.68       48.82      3.59 o 
  -5   1   7     2933.82     3160.43     18.74 o 
  -4   1   7     1402.67     1631.75     11.61 o 
  -3   1   7      184.84      137.95      3.62 o 
  -2   1   7     5831.72     6397.20     33.74 o 
  -1   1   7      939.64      897.57      7.36 o 
   0   1   7      935.63      975.34      8.36 o 
   1   1   7      805.64      802.84      7.77 o 
   2   1   7      219.35      238.10      5.12 o 
   3   1   7     3180.83     3223.45     23.43 o 
   4   1   7     1927.92     2012.70     21.13 o 
   5   1   7     3770.34     3580.19     27.38 o 
   6   1   7        1.79        4.13      5.04 o 
   7   1   7     1615.31     1488.00     17.39 o 
   8   1   7       10.32       -5.60      5.92 o 
   9   1   7      202.73      219.59      9.16 o 
  10   1   7       95.85       97.47      7.61 o 
  11   1   7      836.97      788.26     16.84 o 
  12   1   7      259.47      240.25     12.05 o 
  13   1   7       11.31       24.67     10.09 o 
  14   1   7       11.94        4.33     10.95 o 
  15   1   7      474.49      507.20     22.69 o 
  16   1   7      171.37      194.64     18.88 o 
  17   1   7       51.84       56.61     17.10 o 
  18   1   7        6.05       17.21     20.59 o 
  19   1   7      134.02      132.17     29.42 o 
 -21   2   7       25.88       57.12     25.46 o 
 -20   2   7        0.17        8.66     25.10 o 
 -19   2   7      250.71      176.84     20.52 o 
 -18   2   7        1.22       -5.64     13.85 o 
 -17   2   7        5.84       26.24     13.69 o 
 -16   2   7       32.56       51.55     13.50 o 
 -15   2   7      538.14      541.40     31.09 o 
 -14   2   7      134.87      158.68     15.59 o 
 -13   2   7       46.74       39.32      9.68 o 
 -12   2   7      177.92      186.99      8.66 o 
 -11   2   7      183.40      155.11      7.90 o 
 -10   2   7       23.84       22.43      5.30 o 
  -9   2   7       59.98       73.63      6.02 o 
  -8   2   7      402.49      419.73      7.98 o 
  -7   2   7     7039.39     7135.39     43.22 o 
  -6   2   7      275.02      306.13      5.73 o 
  -5   2   7      353.27      397.78      6.33 o 
  -4   2   7      141.73      148.41      4.09 o 
  -3   2   7      623.14      611.88      6.65 o 
  -2   2   7     1094.91     1240.54      9.71 o 
  -1   2   7      118.25      112.93      3.61 o 
   0   2   7       36.58       32.16      3.07 o 
   1   2   7     5135.00     5254.53     31.67 o 
   2   2   7      668.77      681.32      7.73 o 
   3   2   7     5514.38     5395.66     34.00 o 
   4   2   7      391.94      371.85      7.33 o 
   5   2   7       62.39       55.20      5.17 o 
   6   2   7      304.89      256.63      8.04 o 
   7   2   7     4371.53     4087.86     31.92 o 
   8   2   7      858.14      811.84     14.45 o 
   9   2   7      724.99      671.26     13.06 o 
  10   2   7      167.17      184.44     10.88 o 
  11   2   7      305.96      291.44     13.31 o 
  12   2   7      101.11       81.95     10.51 o 
  13   2   7       26.11       -3.48      9.85 o 
  14   2   7       33.27       53.24     11.22 o 
  15   2   7       18.31        5.32     11.95 o 
  16   2   7       12.61       15.28     13.71 o 
  17   2   7       14.17       -2.06     15.78 o 
  18   2   7        0.89       -7.38     24.07 o 
  19   2   7       51.03       33.85     41.81 o 
 -21   3   7       42.98       45.13     49.11 o 
 -20   3   7       73.54       69.01     23.66 o 
 -19   3   7        0.27       11.36     18.78 o 
 -18   3   7       54.31       29.48     22.06 o 
 -17   3   7       91.17      104.71     17.75 o 
 -16   3   7       46.02       67.71     17.32 o 
 -15   3   7     1119.11     1176.81     37.07 o 
 -14   3   7       67.78       49.78     11.47 o 
 -13   3   7        1.16       -7.15      9.46 o 
 -12   3   7      133.09      132.53      9.83 o 
 -11   3   7      500.31      475.07     11.27 o 
 -10   3   7      565.98      516.87     10.51 o 
  -9   3   7       10.80       17.83      5.14 o 
  -8   3   7      197.51      202.30      7.50 o 
  -7   3   7      597.85      566.33     10.08 o 
  -6   3   7      519.77      486.32      9.16 o 
  -5   3   7      895.59      830.25     11.29 o 
  -4   3   7        1.70        9.43      3.88 o 
  -3   3   7      558.84      525.62      7.42 o 
  -2   3   7       50.72       47.39      3.61 o 
  -1   3   7      113.19      142.40      4.38 o 
   0   3   7       20.45       11.07      3.60 o 
   1   3   7      431.82      467.81      7.59 o 
   2   3   7      929.93      922.93     10.51 o 
   3   3   7       41.75       22.82      4.71 o 
   4   3   7      915.25      915.85     12.41 o 
   5   3   7     4134.16     3952.72     30.53 o 
   6   3   7       45.30       46.58      5.91 o 
   7   3   7       59.94       45.66      5.73 o 
   8   3   7       77.10       90.45      7.18 o 
   9   3   7      625.58      617.98     13.83 o 
  10   3   7        3.87       10.14      7.33 o 
  11   3   7      695.29      702.39     18.19 o 
  12   3   7       25.44       35.82     10.37 o 
  13   3   7       23.82       10.17     10.54 o 
  14   3   7       47.42       45.25     12.35 o 
  15   3   7      566.34      568.02     25.77 o 
  16   3   7       15.35        5.84     17.46 o 
  17   3   7       10.09        4.19     16.58 o 
  18   3   7        8.82      -28.83     28.83 o 
 -20   4   7       13.83       35.17     47.78 o 
 -19   4   7      413.33      396.99     29.37 o 
 -18   4   7       25.29       -4.99     21.94 o 
 -17   4   7       36.95       56.55     20.73 o 
 -16   4   7       30.09      -13.14     17.75 o 
 -15   4   7      960.12     1011.81     39.88 o 
 -14   4   7       32.63       35.70     20.12 o 
 -13   4   7        0.71       10.23     13.54 o 
 -12   4   7      241.71      233.37     14.53 o 
 -11   4   7      109.05      132.49     11.56 o 
 -10   4   7      365.62      343.79     12.12 o 
  -9   4   7       81.94       74.40      7.54 o 
  -8   4   7      335.25      347.57     11.89 o 
  -7   4   7      587.62      550.25     12.54 o 
  -6   4   7      145.24      138.32      6.05 o 
  -5   4   7     2744.25     2547.19     24.11 o 
  -4   4   7        2.35       -3.65      4.85 o 
  -3   4   7      325.28      283.46      7.34 o 
  -2   4   7      218.02      211.54      7.75 o 
  -1   4   7      387.81      375.82      7.48 o 
   0   4   7       28.13       30.54      4.30 o 
   1   4   7      267.55      245.42      6.80 o 
   2   4   7       68.15       89.43      5.16 o 
   3   4   7      112.94      118.82      5.79 o 
   4   4   7       15.34        5.38      5.33 o 
   5   4   7      930.06      869.45     12.41 o 
   6   4   7        9.82       11.63      5.51 o 
   7   4   7     2826.97     2745.68     27.25 o 
   8   4   7      483.19      482.96     12.36 o 
   9   4   7       47.09       40.93      8.58 o 
  10   4   7        3.45        2.10     10.43 o 
  11   4   7      211.36      228.40     15.95 o 
  12   4   7        0.02        2.42     10.31 o 
  13   4   7       33.38       26.72     12.83 o 
  14   4   7       28.90       37.19     14.11 o 
  15   4   7        0.22       11.67     14.29 o 
  16   4   7        3.63       10.92     16.10 o 
  17   4   7       30.75       16.33     25.53 o 
 -18   5   7        0.89       18.50     20.49 o 
 -17   5   7      166.97      180.61     25.33 o 
 -16   5   7      108.26      118.10     22.43 o 
 -15   5   7      987.34     1040.49     58.81 o 
 -14   5   7      257.88      195.84     32.11 o 
 -13   5   7        5.33        0.20     14.47 o 
 -12   5   7      218.39      221.87     15.77 o 
 -11   5   7     1786.92     1710.27     31.29 o 
 -10   5   7      563.20      467.57     15.57 o 
  -9   5   7        4.08        1.30      7.96 o 
  -8   5   7      188.65      162.75     10.61 o 
  -7   5   7      165.58      164.04      8.13 o 
  -6   5   7      875.35      906.07     14.47 o 
  -5   5   7      692.65      602.50     12.77 o 
  -4   5   7       27.22       31.88      5.55 o 
  -3   5   7      734.14      739.76     12.98 o 
  -2   5   7      326.56      329.37     12.10 o 
  -1   5   7      125.45      106.35      7.29 o 
   0   5   7      102.59      106.25      7.60 o 
   1   5   7     3177.39     3131.27     28.88 o 
   2   5   7      105.25      128.72      6.38 o 
   3   5   7        0.18        2.29      5.59 o 
   4   5   7       75.63       74.66      7.24 o 
   5   5   7     1359.84     1371.48     20.70 o 
   6   5   7      439.52      419.06     13.25 o 
   7   5   7       99.40      104.74      9.61 o 
   8   5   7      179.98      174.46     16.46 o 
   9   5   7       33.87       17.69     13.20 o 
  10   5   7       40.74       50.39     11.34 o 
  11   5   7      958.66     1029.99     26.87 o 
  12   5   7        8.93        6.03     13.51 o 
  13   5   7       41.76       42.63     13.47 o 
  14   5   7       70.18      114.61     16.64 o 
  15   5   7      480.58      487.34     30.65 o 
  16   5   7        7.92      115.47     46.46 o 
 -17   6   7       16.14      -29.86     36.50 o 
 -16   6   7        2.05       -2.68     20.99 o 
 -15   6   7      121.19      126.61     21.81 o 
 -14   6   7       39.99       23.21     17.62 o 
 -13   6   7       65.49       69.02     15.37 o 
 -12   6   7        3.33       -9.63     11.55 o 
 -11   6   7      107.49       90.17     14.56 o 
 -10   6   7      492.41      481.68     19.49 o 
  -9   6   7      105.23      109.13     12.44 o 
  -8   6   7        3.42       11.65      9.76 o 
  -7   6   7      516.55      543.17     16.67 o 
  -6   6   7      241.59      240.63     12.97 o 
  -5   6   7       93.54      105.40     10.31 o 
  -4   6   7        7.99       12.92      7.71 o 
  -3   6   7      492.17      508.39     14.40 o 
  -2   6   7      134.84      155.91     10.40 o 
  -1   6   7        1.61        2.21      9.45 o 
   0   6   7      125.26      122.07     11.07 o 
   1   6   7      985.08      971.68     19.32 o 
   2   6   7      383.61      362.51     15.74 o 
   3   6   7      256.73      277.49     11.87 o 
   4   6   7       10.81       -6.73      7.85 o 
   5   6   7       84.34       95.89     10.13 o 
   6   6   7      146.19      118.48     11.13 o 
   7   6   7      435.37      424.61     17.16 o 
   8   6   7      144.75      133.60     13.17 o 
   9   6   7      146.82      161.03     14.16 o 
  10   6   7      199.63      185.72     16.11 o 
  11   6   7      599.31      644.81     26.08 o 
  12   6   7      109.80      109.43     14.70 o 
  13   6   7       71.41       68.90     15.46 o 
  14   6   7       22.29       26.75     49.77 o 
 -14   7   7        5.87        7.96     33.18 o 
 -13   7   7       45.89       71.73     23.57 o 
 -12   7   7        0.07        3.27     15.15 o 
 -11   7   7      441.02      464.06     22.48 o 
 -10   7   7        0.04        5.12     13.41 o 
  -9   7   7        1.96        7.27     10.94 o 
  -8   7   7        4.32       -0.92     10.22 o 
  -7   7   7      278.07      247.65     15.09 o 
  -6   7   7       28.47       32.20      9.55 o 
  -5   7   7      342.34      362.78     17.94 o 
  -4   7   7        2.41        4.45      9.39 o 
  -3   7   7       21.43       22.81     12.44 o 
  -2   7   7       26.27       41.13     13.62 o 
  -1   7   7      190.21      187.99     15.19 o 
   0   7   7      572.23      569.61     24.05 o 
   1   7   7      388.86      431.05     17.27 o 
   2   7   7       97.39       94.01     14.11 o 
   3   7   7       51.15       43.87     12.40 o 
   4   7   7      129.14      135.82     13.27 o 
   5   7   7       80.56       66.50     13.28 o 
   6   7   7      150.90      160.26     13.72 o 
   7   7   7       17.11       39.35     12.77 o 
   8   7   7        2.42       -5.56     10.69 o 
   9   7   7      104.34      109.06     13.79 o 
  10   7   7       78.63       86.87     14.02 o 
  11   7   7      245.37      239.29     26.32 o 
  12   7   7       27.34       22.56     38.49 o 
 -11   8   7        0.19      -20.99     21.05 o 
 -10   8   7       43.29       24.27     21.65 o 
  -9   8   7       48.75       56.27     14.74 o 
  -8   8   7      195.43      242.98     15.49 o 
  -7   8   7      112.43      139.35     12.92 o 
  -6   8   7       47.98       69.76     10.89 o 
  -5   8   7        3.22        7.69     10.18 o 
  -4   8   7        3.98        3.67     14.70 o 
  -3   8   7      271.14      307.91     21.51 o 
  -2   8   7      473.27      511.37     25.38 o 
  -1   8   7        3.25      -13.15     13.15 o 
   0   8   7        5.24        5.06     12.27 o 
   1   8   7      251.39      255.46     20.93 o 
   2   8   7       44.41       47.63     15.84 o 
   3   8   7      162.80      209.36     13.37 o 
   4   8   7        7.70       -6.54      9.46 o 
   5   8   7        6.42       -5.31     12.61 o 
   6   8   7      139.92      138.34     15.28 o 
   7   8   7      256.75      260.01     20.02 o 
   8   8   7       36.29       41.95     27.54 o 
   9   8   7       15.54       27.21     34.51 o 
  -6   9   7      265.73      235.48     26.01 o 
  -4   9   7        2.23       10.62     26.55 o 
  -3   9   7        5.19      -10.67     32.19 o 
  -2   9   7       78.54       84.33     22.94 o 
  -1   9   7       25.50       -0.92     19.64 o 
   0   9   7       53.63       66.40     24.89 o 
   1   9   7       75.57       77.20     31.85 o 
   2   9   7      114.84      139.36     25.29 o 
   3   9   7       10.33      -22.56     30.53 o 
 -22   0   8      113.99      146.67     51.10 o 
 -20   0   8        1.19      -18.93     33.51 o 
 -18   0   8      151.57      166.97     33.28 o 
 -16   0   8      155.53      111.96     22.61 o 
 -14   0   8       33.60       60.14     13.51 o 
 -12   0   8       54.31       75.94     10.69 o 
 -10   0   8     6569.42     6176.04     65.90 o 
  -8   0   8      553.05      489.06     10.99 o 
  -6   0   8       29.38       13.01      5.90 o 
  -4   0   8     2115.95     2469.14     22.03 o 
  -2   0   8     2793.08     2943.06     37.55 o 
   0   0   8      844.65      989.54     13.93 o 
   2   0   8     2533.03     2597.67     33.86 o 
   4   0   8        4.14       -3.04      5.65 o 
   6   0   8     4570.76     4392.56     51.46 o 
   8   0   8      223.06      232.33     13.46 o 
  10   0   8      501.09      443.95     16.92 o 
  12   0   8        0.03      -15.48     15.48 o 
  14   0   8     1017.06     1053.80     39.72 o 
  16   0   8      934.87      986.47     53.74 o 
  18   0   8        0.15       23.20     23.32 o 
 -22   1   8       17.96       45.99     30.53 o 
 -21   1   8        8.37      -15.12     21.51 o 
 -20   1   8        9.54        4.25     19.43 o 
 -19   1   8       70.57       55.45     18.99 o 
 -18   1   8      302.34      312.31     24.90 o 
 -17   1   8      219.15      210.49     19.37 o 
 -16   1   8        0.01       22.69     13.01 o 
 -15   1   8       48.70       51.91     12.91 o 
 -14   1   8     2189.10     2085.43     35.31 o 
 -13   1   8      269.07      262.48     11.90 o 
 -12   1   8       45.00       33.10      6.56 o 
 -11   1   8        0.25       -5.84      5.84 o 
 -10   1   8     4099.70     3897.78     29.42 o 
  -9   1   8      415.98      421.39      9.34 o 
  -8   1   8       45.12       58.27      4.49 o 
  -7   1   8        0.12       -2.37      3.60 o 
  -6   1   8      794.32      830.13      8.45 o 
  -5   1   8     1974.75     2077.85     13.90 o 
  -4   1   8     3057.98     3339.31     20.24 o 
  -3   1   8        0.79       -0.50      2.85 o 
  -2   1   8     2121.01     2004.20     12.83 o 
  -1   1   8     2562.88     2742.63     16.97 o 
   0   1   8       17.13       13.07      2.82 o 
   1   1   8     2009.71     2166.79     15.11 o 
   2   1   8     3581.86     3649.73     24.04 o 
   3   1   8      133.90      147.54      5.36 o 
   4   1   8        0.34       -4.21      4.21 o 
   5   1   8        0.02        2.39      4.78 o 
   6   1   8      514.54      484.82     10.31 o 
   7   1   8      390.49      383.80     10.14 o 
   8   1   8     2093.96     1935.50     21.34 o 
   9   1   8      101.26       89.66      7.63 o 
  10   1   8      125.21      149.60      9.85 o 
  11   1   8      126.23       89.39      9.08 o 
  12   1   8     2595.30     2580.61     33.62 o 
  13   1   8       28.12       25.72     11.35 o 
  14   1   8        0.10       -3.47     12.94 o 
  15   1   8       85.27      110.79     22.39 o 
  16   1   8      147.52      158.19     18.43 o 
  17   1   8       12.58        9.02     16.46 o 
  18   1   8       45.07       59.03     19.50 o 
  19   1   8       12.59       28.54     42.47 o 
 -21   2   8       46.11       17.62     25.22 o 
 -20   2   8      246.89      287.24     29.07 o 
 -19   2   8       12.78        0.72     15.81 o 
 -18   2   8      186.41      222.25     19.27 o 
 -17   2   8      210.67      239.89     18.59 o 
 -16   2   8      326.90      296.52     20.27 o 
 -15   2   8        8.40       -0.22     12.45 o 
 -14   2   8      149.15      120.63     15.98 o 
 -13   2   8       41.55       21.27      9.90 o 
 -12   2   8        6.12       -0.96      6.70 o 
 -11   2   8      694.94      667.37     12.16 o 
 -10   2   8     4154.33     4075.10     31.30 o 
  -9   2   8      314.41      310.36      7.50 o 
  -8   2   8      121.08      125.99      6.09 o 
  -7   2   8     1237.76     1252.39     12.04 o 
  -6   2   8     2858.99     2617.44     17.54 o 
  -5   2   8      759.09      807.05      8.64 o 
  -4   2   8      649.02      645.36      7.39 o 
  -3   2   8      721.38      792.58      8.41 o 
  -2   2   8       21.00       25.27      3.04 o 
  -1   2   8     1082.17     1050.86      9.68 o 
   0   2   8      238.06      215.99      4.86 o 
   1   2   8       57.29       70.60      3.84 o 
   2   2   8      604.98      656.28      8.02 o 
   3   2   8       91.05      106.45      4.60 o 
   4   2   8      883.07      731.79     10.42 o 
   5   2   8        0.74        0.17      5.16 o 
   6   2   8     1596.36     1557.53     17.89 o 
   7   2   8      518.24      498.74     10.37 o 
   8   2   8      337.69      324.54     10.88 o 
   9   2   8       22.14        4.32      6.70 o 
  10   2   8      295.56      292.68     12.41 o 
  11   2   8       30.01       27.08      9.05 o 
  12   2   8       33.64       34.38      9.78 o 
  13   2   8        4.15        6.48      9.49 o 
  14   2   8        6.89        1.04     10.18 o 
  15   2   8       51.03       22.36     13.37 o 
  16   2   8      389.51      389.35     25.04 o 
  17   2   8        0.31        8.90     15.92 o 
  18   2   8        0.04       28.74     24.33 o 
 -21   3   8       75.37      -13.27     45.79 o 
 -20   3   8        1.28        9.60     21.22 o 
 -19   3   8       29.95       41.39     19.66 o 
 -18   3   8      372.83      454.25     26.10 o 
 -17   3   8       15.33       12.32     16.66 o 
 -16   3   8      172.49      224.16     36.42 o 
 -15   3   8       21.46        7.80     12.40 o 
 -14   3   8      562.11      562.40     20.33 o 
 -13   3   8      234.53      230.02     14.00 o 
 -12   3   8       12.82        4.27      7.35 o 
 -11   3   8       64.72       51.85      7.22 o 
 -10   3   8     1881.24     1716.48     19.85 o 
  -9   3   8       77.87       67.11      6.11 o 
  -8   3   8     1015.56      964.81     17.95 o 
  -7   3   8      420.50      399.98      8.80 o 
  -6   3   8       58.41       60.57      5.22 o 
  -5   3   8      631.50      665.97     11.63 o 
  -4   3   8       40.27       48.82      4.17 o 
  -3   3   8      170.05      192.51      5.74 o 
  -2   3   8      969.52     1004.23     11.18 o 
  -1   3   8       10.35        4.15      3.57 o 
   0   3   8     1756.62     1841.19     16.48 o 
   1   3   8      285.35      290.85      6.59 o 
   2   3   8     1644.78     1672.59     16.24 o 
   3   3   8     2584.79     2480.15     21.82 o 
   4   3   8      394.90      412.16      9.45 o 
   5   3   8      835.77      891.25     14.27 o 
   6   3   8     3087.39     2873.95     25.96 o 
   7   3   8      878.49      872.69     13.69 o 
   8   3   8     1039.58      994.94     15.84 o 
   9   3   8       11.21       11.11      7.24 o 
  10   3   8      111.26      117.11     10.02 o 
  11   3   8      122.29      103.54     12.01 o 
  12   3   8     1841.38     1818.95     32.65 o 
  13   3   8      127.27      133.87     13.29 o 
  14   3   8        6.71      -11.29     11.29 o 
  15   3   8       22.88       18.56     13.71 o 
  16   3   8      193.25      272.20     26.73 o 
  17   3   8      134.71      129.46     25.61 o 
  18   3   8       87.68        5.31     50.44 o 
 -20   4   8       34.30      125.43     53.09 o 
 -19   4   8       12.91       41.41     19.70 o 
 -18   4   8      150.06      102.32     21.28 o 
 -17   4   8        2.70       -3.95     19.04 o 
 -16   4   8       71.37       33.83     19.20 o 
 -15   4   8       42.40       22.51     17.96 o 
 -14   4   8        1.43        0.64     15.72 o 
 -13   4   8       46.80       48.54     23.97 o 
 -12   4   8      170.09      178.61     16.37 o 
 -11   4   8       25.48       31.32      9.05 o 
 -10   4   8     2419.12     2339.98     28.69 o 
  -9   4   8       14.90        9.04      6.74 o 
  -8   4   8       38.70       40.38      6.65 o 
  -7   4   8       17.35       19.37      5.87 o 
  -6   4   8     2024.69     1947.74     18.48 o 
  -5   4   8      240.60      273.55      7.74 o 
  -4   4   8      442.35      434.73      9.25 o 
  -3   4   8       84.83       67.47      5.21 o 
  -2   4   8      792.17      793.32     10.44 o 
  -1   4   8       97.44      103.04      5.29 o 
   0   4   8       47.45       44.76      4.60 o 
   1   4   8       54.33       64.00      5.52 o 
   2   4   8      176.30      166.44      6.95 o 
   3   4   8      384.59      338.80      7.60 o 
   4   4   8     2027.15     1882.99     18.91 o 
   5   4   8      533.62      518.75     10.55 o 
   6   4   8      998.89     1008.66     15.13 o 
   7   4   8      347.11      361.28     13.09 o 
   8   4   8       91.47       69.05      8.20 o 
   9   4   8      135.67      143.52     10.54 o 
  10   4   8      146.70      145.32     11.67 o 
  11   4   8        0.37       -9.89      9.89 o 
  12   4   8      115.84       94.55     15.73 o 
  13   4   8       10.84       19.92     12.90 o 
  14   4   8       38.53       18.61     17.42 o 
  15   4   8      127.55      105.99     17.14 o 
  16   4   8      125.00      143.03     22.71 o 
  17   4   8        5.07       12.61     45.13 o 
 -18   5   8      305.92      310.89     34.61 o 
 -17   5   8        1.56       -5.67     18.29 o 
 -16   5   8        6.78        8.76     20.02 o 
 -15   5   8      101.73       62.84     25.04 o 
 -14   5   8      743.13      751.09     31.93 o 
 -13   5   8       15.12        6.59     13.08 o 
 -12   5   8      172.86      156.91     15.05 o 
 -11   5   8        6.60       26.38     11.23 o 
 -10   5   8     1029.94      987.96     26.32 o 
  -9   5   8      654.38      646.11     16.95 o 
  -8   5   8      597.25      598.98     16.41 o 
  -7   5   8      218.27      218.88      9.15 o 
  -6   5   8       22.56       27.37      6.22 o 
  -5   5   8      766.87      754.77     14.33 o 
  -4   5   8      567.00      524.66     15.16 o 
  -3   5   8      552.36      520.60     15.19 o 
  -2   5   8     2543.31     2507.37     23.93 o 
  -1   5   8        0.03       -4.98      4.98 o 
   0   5   8       30.78       16.35      5.47 o 
   1   5   8        4.52        9.22      5.19 o 
   2   5   8       25.29       39.52      6.65 o 
   3   5   8      344.64      340.51     12.08 o 
   4   5   8      300.60      276.93     10.36 o 
   5   5   8      213.62      213.26     10.27 o 
   6   5   8      257.64      256.02     11.55 o 
   7   5   8        0.06        6.75     10.11 o 
   8   5   8      529.84      494.80     18.58 o 
   9   5   8       39.28       31.95     11.33 o 
  10   5   8        2.15        7.75     12.21 o 
  11   5   8       36.25       28.99     12.63 o 
  12   5   8      817.72      835.45     27.07 o 
  13   5   8       21.70       18.16     13.12 o 
  14   5   8       22.67       20.59     14.41 o 
  15   5   8       26.64       76.67     20.15 o 
 -17   6   8       18.34      -26.55     36.50 o 
 -16   6   8      410.57      391.45     34.84 o 
 -15   6   8      144.61      144.71     22.79 o 
 -14   6   8      284.69      295.84     23.41 o 
 -13   6   8        0.01       -6.31     13.02 o 
 -12   6   8        0.15       -0.77     13.04 o 
 -11   6   8      119.59      140.87     15.67 o 
 -10   6   8      745.33      701.83     24.44 o 
  -9   6   8      223.27      218.93     14.57 o 
  -8   6   8      270.56      260.13     14.62 o 
  -7   6   8      138.23      137.76     11.00 o 
  -6   6   8      865.21      882.66     21.75 o 
  -5   6   8        0.27        8.50      8.89 o 
  -4   6   8       22.63       12.99      8.28 o 
  -3   6   8        0.87        0.08      6.33 o 
  -2   6   8      379.11      381.10     15.71 o 
  -1   6   8     1292.42     1247.72     23.92 o 
   0   6   8       31.96       33.60      7.54 o 
   1   6   8        0.97       -7.70      8.56 o 
   2   6   8       69.88       83.62     11.03 o 
   3   6   8      148.78      165.93     10.69 o 
   4   6   8      162.98      171.09     11.05 o 
   5   6   8        6.73       10.61      8.91 o 
   6   6   8      109.06      130.99     11.89 o 
   7   6   8      160.91      166.52     13.80 o 
   8   6   8      107.00       90.03     13.01 o 
   9   6   8        4.68      -10.40     10.40 o 
  10   6   8      544.60      568.15     23.63 o 
  11   6   8      202.25      215.77     17.80 o 
  12   6   8        5.57       10.69     12.54 o 
  13   6   8       15.08       26.51     18.11 o 
  14   6   8        9.12       18.58     27.67 o 
 -13   7   8        0.57        9.79     20.58 o 
 -12   7   8        9.65      -13.82     14.43 o 
 -11   7   8        1.21       -3.41     12.75 o 
 -10   7   8      523.37      545.01     22.98 o 
  -9   7   8      107.63      121.00     13.48 o 
  -8   7   8      160.25      186.55     21.17 o 
  -7   7   8       22.27       18.91     10.39 o 
  -6   7   8       12.94       25.18     11.20 o 
  -5   7   8       76.62       93.83     19.07 o 
  -4   7   8      188.32      185.42     13.37 o 
  -3   7   8      100.68       91.88     15.93 o 
  -2   7   8      116.27      150.99     18.01 o 
  -1   7   8      119.05      160.93     14.90 o 
   0   7   8       19.84       24.97     13.42 o 
   1   7   8      115.14      115.93     12.39 o 
   2   7   8      407.40      423.48     19.84 o 
   3   7   8      148.45      172.33     14.64 o 
   4   7   8        2.32        2.26     11.04 o 
   5   7   8      156.92      133.86     14.38 o 
   6   7   8      146.82      133.08     13.62 o 
   7   7   8      349.77      363.27     19.89 o 
   8   7   8      318.03      339.32     16.77 o 
   9   7   8        1.92        7.56     10.91 o 
  10   7   8        0.23        1.49     16.71 o 
  11   7   8      292.82      348.58     34.41 o 
  12   7   8      217.15      194.45     51.10 o 
 -11   8   8      187.01      141.75     26.64 o 
 -10   8   8      439.50      490.06     30.28 o 
  -9   8   8        0.06      -14.55     14.55 o 
  -8   8   8       20.37       15.18     12.50 o 
  -7   8   8        0.06      -10.72     10.72 o 
  -6   8   8      225.99      223.95     13.83 o 
  -5   8   8      149.48      159.68     17.16 o 
  -4   8   8        9.75       26.67     24.52 o 
  -3   8   8        1.50        2.64     14.51 o 
  -2   8   8      221.75      220.47     20.19 o 
  -1   8   8      135.01      166.38     21.07 o 
   0   8   8      274.90      294.84     23.56 o 
   1   8   8       80.46       85.71     15.08 o 
   2   8   8        0.45       -9.00     11.78 o 
   3   8   8       91.70      108.71     13.06 o 
   4   8   8       97.14       94.90     11.80 o 
   5   8   8       22.44       23.79     17.00 o 
   6   8   8       68.95       66.04     14.87 o 
   7   8   8       27.46       15.90     32.70 o 
   8   8   8      123.79      130.83     26.49 o 
  -3   9   8       20.27       12.65     20.98 o 
  -2   9   8      137.44      134.36     25.02 o 
  -1   9   8        1.35       15.93     25.55 o 
   0   9   8        0.13       -5.41     19.94 o 
   1   9   8       27.68        3.98     31.19 o 
   2   9   8      170.51      112.16     37.16 o 
 -21   0   9       23.27       -4.91     28.58 o 
 -19   0   9      295.48      278.79     39.60 o 
 -17   0   9      938.42      941.19     45.43 o 
 -15   0   9     1322.09     1306.61     39.88 o 
 -13   0   9     2939.27     2921.39     45.67 o 
 -11   0   9      260.34      260.36     13.37 o 
  -9   0   9     3643.32     3654.98     40.17 o 
  -7   0   9     1095.46     1250.99     16.91 o 
  -5   0   9     8629.90     8684.37     70.03 o 
  -3   0   9     5651.19     6164.60     50.96 o 
  -1   0   9       93.23       75.78      5.42 o 
   1   0   9     2182.01     2219.69     32.27 o 
   3   0   9     6435.76     6136.07     57.60 o 
   5   0   9        2.91       15.76      7.42 o 
   7   0   9     2676.77     2415.90     33.15 o 
   9   0   9        8.34        6.67      9.30 o 
  11   0   9      219.05      205.32     16.92 o 
  13   0   9      756.47      835.74     30.11 o 
  15   0   9       61.49       90.04     38.69 o 
  17   0   9       70.99       49.78     25.14 o 
 -22   1   9       29.75       13.94     39.82 o 
 -21   1   9       65.95       42.28     23.76 o 
 -20   1   9        2.72      -18.55     18.55 o 
 -19   1   9        2.27       -4.94     24.38 o 
 -18   1   9      102.22      136.84     19.96 o 
 -17   1   9      460.62      472.63     24.98 o 
 -16   1   9       39.34       51.22     20.02 o 
 -15   1   9      558.35      597.95     23.27 o 
 -14   1   9       15.90       11.90     10.64 o 
 -13   1   9      372.66      349.85     13.72 o 
 -12   1   9       20.62       17.51      6.27 o 
 -11   1   9      700.10      684.86     17.36 o 
 -10   1   9       19.03        0.87      5.27 o 
  -9   1   9     1013.76      962.10     11.39 o 
  -8   1   9      221.43      213.27      6.09 o 
  -7   1   9     2839.22     2915.48     20.53 o 
  -6   1   9      383.81      410.38      6.88 o 
  -5   1   9      346.53      292.42      6.33 o 
  -4   1   9      452.45      477.09      6.20 o 
  -3   1   9      309.82      307.73      4.94 o 
  -2   1   9      179.35      188.83      4.43 o 
  -1   1   9     3570.32     3376.32     19.98 o 
   0   1   9        2.64        0.43      2.86 o 
   1   1   9        5.12        9.01      3.22 o 
   2   1   9        0.14       -2.42      3.40 o 
   3   1   9      544.30      518.39      8.71 o 
   4   1   9       45.44       40.99      5.07 o 
   5   1   9       27.38       18.45      5.27 o 
   6   1   9      373.70      404.57     10.62 o 
   7   1   9        4.83       -2.27      5.88 o 
   8   1   9      153.41      162.19      8.61 o 
   9   1   9      659.39      631.05     14.13 o 
  10   1   9      283.73      289.59     11.88 o 
  11   1   9      538.34      522.33     15.86 o 
  12   1   9       91.62      105.22     10.91 o 
  13   1   9      274.46      311.33     16.19 o 
  14   1   9       76.47       75.84     14.27 o 
  15   1   9      103.14      114.55     15.52 o 
  16   1   9      105.09       74.23     16.46 o 
  17   1   9        1.40       31.69     16.47 o 
  18   1   9        3.32      -22.03     39.75 o 
 -21   2   9       87.07       71.35     26.09 o 
 -20   2   9       45.97       40.36     22.17 o 
 -19   2   9       54.10       34.91     18.68 o 
 -18   2   9       53.21       43.10     15.37 o 
 -17   2   9      209.77      170.13     21.12 o 
 -16   2   9      116.40      129.61     17.06 o 
 -15   2   9      480.22      489.10     23.05 o 
 -14   2   9        3.16       -2.93     11.74 o 
 -13   2   9      767.27      832.32     21.54 o 
 -12   2   9       24.79       22.07      8.26 o 
 -11   2   9       91.98       85.51      6.78 o 
 -10   2   9      299.21      277.22      8.39 o 
  -9   2   9     4574.82     4438.65     32.74 o 
  -8   2   9      231.15      231.53      7.26 o 
  -7   2   9      709.40      665.69      9.57 o 
  -6   2   9       28.36       32.24      4.07 o 
  -5   2   9     1089.05     1063.34     10.30 o 
  -4   2   9       27.19       22.94      3.30 o 
  -3   2   9     8712.43     9240.28     52.30 o 
  -2   2   9        1.94       -0.64      3.26 o 
  -1   2   9     2050.56     2107.59     15.80 o 
   0   2   9        4.04       -3.09      3.27 o 
   1   2   9      457.87      508.34      7.51 o 
   2   2   9     1278.57     1299.73     11.87 o 
   3   2   9     1489.68     1442.52     13.51 o 
   4   2   9        3.65        5.20      4.97 o 
   5   2   9        5.31        2.92      5.58 o 
   6   2   9      416.20      410.61     10.77 o 
   7   2   9     2080.66     1987.12     21.66 o 
   8   2   9        6.50        1.35      6.49 o 
   9   2   9       96.87       92.86     10.29 o 
  10   2   9       12.20       10.83      8.52 o 
  11   2   9      149.81      153.42     11.58 o 
  12   2   9      159.34      172.49     12.46 o 
  13   2   9     1286.46     1284.78     25.72 o 
  14   2   9        5.76       -0.56      9.96 o 
  15   2   9        0.15       -7.58     12.82 o 
  16   2   9        2.43       21.88     16.62 o 
  17   2   9      475.58      480.29     31.12 o 
  18   2   9       21.17       24.55     42.47 o 
 -21   3   9      221.97      202.41     59.06 o 
 -20   3   9       16.15       31.43     22.27 o 
 -19   3   9       30.09       39.25     19.23 o 
 -18   3   9        0.51      -15.01     15.01 o 
 -17   3   9      218.03      229.09     30.18 o 
 -16   3   9        4.08       21.24     15.74 o 
 -15   3   9      408.70      479.30     22.85 o 
 -14   3   9       35.22       27.58     10.94 o 
 -13   3   9       60.36       54.89     10.13 o 
 -12   3   9      160.87      149.76     11.62 o 
 -11   3   9       14.77        4.02      6.57 o 
 -10   3   9      979.27      879.14     14.65 o 
  -9   3   9       64.01       65.08      6.01 o 
  -8   3   9        2.21       -1.75      5.56 o 
  -7   3   9        6.95        7.58      5.06 o 
  -6   3   9       90.12      107.79      5.89 o 
  -5   3   9     4246.20     4145.62     30.95 o 
  -4   3   9     1759.95     1714.30     14.45 o 
  -3   3   9      382.42      397.44      6.78 o 
  -2   3   9      172.19      195.00      5.27 o 
  -1   3   9     1773.60     1624.55     14.09 o 
   0   3   9       58.59       75.14      4.36 o 
   1   3   9      327.68      342.17      8.44 o 
   2   3   9       13.05        5.76      4.87 o 
   3   3   9     1326.67     1240.49     14.85 o 
   4   3   9      346.77      345.80      7.69 o 
   5   3   9     2073.83     1926.90     19.01 o 
   6   3   9      314.51      307.98      9.03 o 
   7   3   9      223.45      228.99      8.88 o 
   8   3   9       10.35        9.03      6.97 o 
   9   3   9      647.29      622.39     15.97 o 
  10   3   9        1.10       -1.54      8.62 o 
  11   3   9      101.33       63.92     14.29 o 
  12   3   9       99.28      101.29     13.07 o 
  13   3   9      111.02       96.62     14.52 o 
  14   3   9       47.23       43.18     12.91 o 
  15   3   9       33.55       28.38     13.73 o 
  16   3   9       29.09       43.44     17.85 o 
  17   3   9       18.77       19.06     25.60 o 
 -20   4   9       20.14      -11.95     43.80 o 
 -19   4   9      167.13      139.41     22.80 o 
 -18   4   9       27.35       14.69     20.07 o 
 -17   4   9       87.59       61.91     20.62 o 
 -16   4   9       27.71       17.43     17.58 o 
 -15   4   9      262.48      253.64     23.97 o 
 -14   4   9      225.69      209.29     22.07 o 
 -13   4   9     1073.97     1112.51     30.65 o 
 -12   4   9      204.87      210.20     13.16 o 
 -11   4   9        2.20        2.35      8.54 o 
 -10   4   9      180.68      178.52     10.62 o 
  -9   4   9     2816.33     2684.52     29.64 o 
  -8   4   9      495.74      470.97     11.33 o 
  -7   4   9        0.07       -4.39      5.87 o 
  -6   4   9      345.04      319.04      8.49 o 
  -5   4   9        6.44        3.17      4.89 o 
  -4   4   9     1052.42     1081.63     14.20 o 
  -3   4   9      563.99      453.21      9.52 o 
  -2   4   9        3.14        0.56      4.46 o 
  -1   4   9        6.41        3.53      5.23 o 
   0   4   9      293.30      265.25      6.99 o 
   1   4   9      191.47      161.35      7.12 o 
   2   4   9       55.01       51.96      4.76 o 
   3   4   9     1703.36     1674.47     17.62 o 
   4   4   9        1.02       -0.18      6.11 o 
   5   4   9      241.32      235.78      9.11 o 
   6   4   9      231.46      236.87      9.35 o 
   7   4   9     3144.03     3014.65     35.23 o 
   8   4   9       11.71       16.50      7.61 o 
   9   4   9        6.21       15.31      8.10 o 
  10   4   9        3.31       -9.01      9.01 o 
  11   4   9      284.70      307.18     17.24 o 
  12   4   9      249.23      273.89     19.27 o 
  13   4   9      278.67      291.48     19.00 o 
  14   4   9       19.49       13.81     14.17 o 
  15   4   9        0.06       17.90     14.70 o 
  16   4   9        0.30        8.74     20.79 o 
 -18   5   9       11.29      -18.51     18.51 o 
 -17   5   9       80.13       95.35     21.85 o 
 -16   5   9       22.80       59.61     20.39 o 
 -15   5   9      153.95      198.64     23.11 o 
 -14   5   9        9.56      -14.41     14.41 o 
 -13   5   9      401.90      397.37     21.84 o 
 -12   5   9      261.62      257.19     16.93 o 
 -11   5   9        0.08        4.22     12.57 o 
 -10   5   9       14.45       -3.80     11.18 o 
  -9   5   9       33.38       41.25      8.86 o 
  -8   5   9       49.09       46.63      8.22 o 
  -7   5   9       33.00       30.53      7.51 o 
  -6   5   9       14.05       -1.31      6.03 o 
  -5   5   9     1511.13     1527.51     21.67 o 
  -4   5   9      471.70      418.86     13.78 o 
  -3   5   9       34.76       35.90      5.85 o 
  -2   5   9      201.58      197.36      8.05 o 
  -1   5   9      400.56      409.77     11.38 o 
   0   5   9        0.63       -5.31      5.70 o 
   1   5   9      112.46      121.81      7.79 o 
   2   5   9     1027.54      994.62     16.98 o 
   3   5   9      608.12      645.40     17.22 o 
   4   5   9       58.23       57.88      9.57 o 
   5   5   9      162.70      153.95      9.93 o 
   6   5   9       36.68       46.29      9.76 o 
   7   5   9        0.05        5.69      9.54 o 
   8   5   9       80.02       85.02     12.52 o 
   9   5   9      713.63      715.83     23.31 o 
  10   5   9        3.24       -7.76     12.14 o 
  11   5   9       96.12       94.59     15.31 o 
  12   5   9       55.71       36.91     13.83 o 
  13   5   9       33.37       27.59     13.51 o 
  14   5   9       14.34       -7.23     18.64 o 
  15   5   9       61.40       14.17     69.35 o 
 -17   6   9       52.69      111.49     44.46 o 
 -16   6   9        2.85       -4.40     21.10 o 
 -15   6   9       54.81       65.75     19.14 o 
 -14   6   9      252.49      296.14     23.33 o 
 -13   6   9      385.01      439.56     36.19 o 
 -12   6   9       80.67       83.39     15.21 o 
 -11   6   9        4.15       -3.16     12.31 o 
 -10   6   9      389.30      368.43     20.71 o 
  -9   6   9     1143.27     1178.51     27.00 o 
  -8   6   9      194.98      200.08     13.80 o 
  -7   6   9        5.60       13.82      9.05 o 
  -6   6   9      124.39      142.33     12.09 o 
  -5   6   9      342.92      341.50     14.58 o 
  -4   6   9       87.13       69.80     10.62 o 
  -3   6   9      100.87       94.22      9.81 o 
  -2   6   9       92.03       90.03      9.61 o 
  -1   6   9        5.09       10.35      8.07 o 
   0   6   9       26.92       33.82      9.40 o 
   1   6   9       67.58       62.87     10.63 o 
   2   6   9       55.78       39.54     10.75 o 
   3   6   9       81.54       86.85      9.00 o 
   4   6   9       44.96       30.71     11.71 o 
   5   6   9       41.86       45.11     10.08 o 
   6   6   9      154.15      170.90     12.81 o 
   7   6   9     1355.45     1404.55     36.98 o 
   8   6   9      324.33      299.32     17.75 o 
   9   6   9      197.04      176.42     16.28 o 
  10   6   9        5.39        2.66     15.87 o 
  11   6   9        0.05      -12.46     12.46 o 
  12   6   9      255.14      263.51     22.03 o 
  13   6   9      623.38      567.40     95.56 o 
 -13   7   9      268.78      199.48     30.93 o 
 -12   7   9       49.82       57.28     16.86 o 
 -11   7   9        6.75        3.86     15.33 o 
 -10   7   9       28.15       17.25     12.85 o 
  -9   7   9      246.46      258.62     17.46 o 
  -8   7   9       25.34       37.32     11.61 o 
  -7   7   9       40.19       30.62     10.85 o 
  -6   7   9      375.70      409.43     18.71 o 
  -5   7   9      352.35      373.47     19.09 o 
  -4   7   9      369.71      372.98     18.36 o 
  -3   7   9       17.03        1.77     11.59 o 
  -2   7   9       45.04       52.82     10.72 o 
  -1   7   9      331.33      332.98     14.87 o 
   0   7   9      112.97      106.53     13.99 o 
   1   7   9       11.59        7.55     10.91 o 
   2   7   9      134.78      114.33     14.51 o 
   3   7   9        6.20       -0.27     10.61 o 
   4   7   9      595.72      625.25     22.99 o 
   5   7   9       32.23       53.40     12.20 o 
   6   7   9       23.98       -0.61     12.37 o 
   7   7   9       11.21       -2.19     11.66 o 
   8   7   9      168.97      192.67     14.35 o 
   9   7   9      108.50       97.87     14.34 o 
  10   7   9       26.04       40.35     16.16 o 
  11   7   9      266.41      262.14     56.41 o 
 -11   8   9        5.28      -30.53     30.53 o 
 -10   8   9       80.87       70.49     19.14 o 
  -9   8   9      221.18      254.52     23.17 o 
  -8   8   9       57.18       38.20     13.86 o 
  -7   8   9       10.55       13.75     11.24 o 
  -6   8   9       21.88        4.02     10.27 o 
  -5   8   9      123.72      152.64     14.85 o 
  -4   8   9      101.10      124.50     23.07 o 
  -3   8   9       22.73       -4.98     14.44 o 
  -2   8   9       70.54       67.92     17.06 o 
  -1   8   9      132.60      131.24     18.49 o 
   0   8   9      121.88      119.36     18.10 o 
   1   8   9        6.83       13.02     10.79 o 
   2   8   9       10.96       17.51      9.76 o 
   3   8   9      211.98      233.99     13.34 o 
   4   8   9       18.04       22.35     10.98 o 
   5   8   9       64.65       78.05     16.00 o 
   6   8   9       11.36       20.74     14.36 o 
   7   8   9      464.51      531.19     36.84 o 
   8   8   9      103.99       72.34     35.84 o 
  -3   9   9       16.20        7.96     33.85 o 
  -2   9   9        8.48      -23.89     31.19 o 
  -1   9   9      165.76      233.60     43.80 o 
   0   9   9        0.47       19.25     33.18 o 
   1   9   9       59.86       33.18     33.18 o 
 -22   0  10      182.32      196.44     57.74 o 
 -20   0  10        2.77       10.68     28.36 o 
 -18   0  10      129.38      127.05     31.20 o 
 -16   0  10     1331.36     1378.05     49.65 o 
 -14   0  10      141.48      150.80     16.93 o 
 -12   0  10     1735.02     1665.17     28.59 o 
 -10   0  10      572.84      595.82     15.15 o 
  -8   0  10     2685.79     2585.32     29.25 o 
  -6   0  10     4296.07     4721.21     42.57 o 
  -4   0  10     7706.99     7810.88     66.72 o 
  -2   0  10     5075.79     5506.49     44.79 o 
   0   0  10     1571.47     1534.72     30.64 o 
   2   0  10     5012.56     5043.66     49.02 o 
   4   0  10        1.05       10.69      7.25 o 
   6   0  10       41.31       38.29      8.88 o 
   8   0  10      687.51      699.42     18.97 o 
  10   0  10      611.53      588.91     22.03 o 
  12   0  10       39.54       52.36     16.16 o 
  14   0  10      214.21      191.37     23.82 o 
  16   0  10        1.06      -14.85     20.30 o 
  18   0  10        2.05       61.39     53.42 o 
 -22   1  10       31.92       17.25     41.15 o 
 -21   1  10      131.79      170.63     48.78 o 
 -20   1  10      200.40      180.44     25.88 o 
 -19   1  10      172.77      236.05     23.50 o 
 -18   1  10       24.92       39.40     17.12 o 
 -17   1  10        8.06        4.43     14.04 o 
 -16   1  10       25.64        7.94     13.74 o 
 -15   1  10       13.12       11.58     11.93 o 
 -14   1  10      606.54      534.83     21.23 o 
 -13   1  10       43.93       34.27      9.03 o 
 -12   1  10      108.14      115.17      7.42 o 
 -11   1  10      675.41      612.95     10.73 o 
 -10   1  10      610.25      536.14     10.04 o 
  -9   1  10      287.51      270.02      7.10 o 
  -8   1  10     5183.21     4952.97     31.74 o 
  -7   1  10       37.18       29.15      4.52 o 
  -6   1  10      261.15      259.77      6.05 o 
  -5   1  10       88.96      101.70      4.45 o 
  -4   1  10     3968.68     3870.76     21.82 o 
  -3   1  10     1128.47     1128.74      9.46 o 
  -2   1  10      255.14      243.51      4.95 o 
  -1   1  10        0.41        3.15      3.04 o 
   0   1  10       85.65       89.74      3.92 o 
   1   1  10      142.55      126.57      4.72 o 
   2   1  10      368.86      424.84      7.86 o 
   3   1  10      353.80      362.67      8.07 o 
   4   1  10       95.60       88.07      5.86 o 
   5   1  10      672.61      625.04     11.47 o 
   6   1  10      147.74      157.93      8.19 o 
   7   1  10      410.36      377.28     10.58 o 
   8   1  10     2255.12     2117.58     22.59 o 
   9   1  10      584.04      542.34     14.63 o 
  10   1  10       42.70       43.24      8.37 o 
  11   1  10      120.52      121.01     12.37 o 
  12   1  10     1801.51     1797.19     37.65 o 
  13   1  10       80.49       90.00     13.39 o 
  14   1  10      557.41      597.38     24.39 o 
  15   1  10        3.81       -0.06     13.35 o 
  16   1  10       67.78       44.80     28.49 o 
  17   1  10        1.03      -11.96     17.49 o 
  18   1  10      298.57      301.96     63.05 o 
 -21   2  10       42.16       20.00     24.25 o 
 -20   2  10       71.22       52.46     22.45 o 
 -19   2  10       15.91       16.21     19.94 o 
 -18   2  10      156.84      149.24     25.36 o 
 -17   2  10       22.30       -4.66     14.56 o 
 -16   2  10      150.33      135.70     16.93 o 
 -15   2  10      224.70      252.87     18.48 o 
 -14   2  10        3.09       -0.19     10.38 o 
 -13   2  10        0.21       -9.30      9.30 o 
 -12   2  10     3022.81     2892.55     34.75 o 
 -11   2  10       40.05       40.51      6.72 o 
 -10   2  10      178.22      167.08      7.97 o 
  -9   2  10      127.33      125.94      6.74 o 
  -8   2  10       55.05       44.69      5.59 o 
  -7   2  10      295.66      279.90      7.22 o 
  -6   2  10        1.10       -1.33      4.26 o 
  -5   2  10      385.08      364.42      6.76 o 
  -4   2  10       88.84       97.16      4.81 o 
  -3   2  10      717.04      699.99      8.78 o 
  -2   2  10     2330.18     2595.84     18.57 o 
  -1   2  10     1859.92     1831.77     14.43 o 
   0   2  10     1262.81     1291.47     12.32 o 
   1   2  10      162.07      173.62      5.72 o 
   2   2  10       50.66       43.53      4.71 o 
   3   2  10      128.21      125.30      5.66 o 
   4   2  10     3220.60     3099.46     25.71 o 
   5   2  10        0.10        0.39      5.00 o 
   6   2  10      915.09      815.44     14.04 o 
   7   2  10      132.28      152.90      8.38 o 
   8   2  10     1059.95     1061.02     20.45 o 
   9   2  10      362.16      358.57     13.46 o 
  10   2  10     1405.86     1361.98     24.26 o 
  11   2  10       12.38       10.21      9.08 o 
  12   2  10       58.48       64.82     11.04 o 
  13   2  10      149.10      147.77     13.02 o 
  14   2  10     1195.99     1230.44     37.62 o 
  15   2  10       42.36       29.95     19.04 o 
  16   2  10      198.44      238.11     24.93 o 
  17   2  10        0.00       -7.04     26.51 o 
  18   2  10      159.49      107.51     47.78 o 
 -21   3  10        0.01        8.63     47.78 o 
 -20   3  10      290.63      343.35     37.75 o 
 -19   3  10        2.60       22.23     26.51 o 
 -18   3  10      179.97      240.10     29.78 o 
 -17   3  10       66.37       36.59     17.38 o 
 -16   3  10       24.93        0.41     18.34 o 
 -15   3  10      369.30      357.37     22.26 o 
 -14   3  10      654.54      657.85     25.72 o 
 -13   3  10       74.21       57.43     11.33 o 
 -12   3  10       69.74       52.07      9.29 o 
 -11   3  10      203.14      202.72      9.43 o 
 -10   3  10       60.94       54.89      6.82 o 
  -9   3  10       85.08       62.71      5.82 o 
  -8   3  10     8972.25     8575.18     58.22 o 
  -7   3  10      164.49      175.87      6.32 o 
  -6   3  10      249.76      241.41      6.74 o 
  -5   3  10       60.41       52.29      5.50 o 
  -4   3  10     1988.55     1821.23     15.67 o 
  -3   3  10       28.57       31.63      4.28 o 
  -2   3  10       99.51       89.03      4.86 o 
  -1   3  10      117.15      109.97      5.28 o 
   0   3  10      382.58      434.77      8.63 o 
   1   3  10      290.15      279.47      7.71 o 
   2   3  10     1015.65      882.81     11.40 o 
   3   3  10     1812.87     1744.81     19.99 o 
   4   3  10        2.29       -0.69      4.89 o 
   5   3  10       61.58       67.25      6.35 o 
   6   3  10      750.22      717.50     13.36 o 
   7   3  10       16.20       22.81      7.19 o 
   8   3  10      689.54      675.10     20.78 o 
   9   3  10       39.73       35.05      9.36 o 
  10   3  10       16.35       13.97     11.39 o 
  11   3  10      294.21      297.80     19.32 o 
  12   3  10      433.24      437.13     19.38 o 
  13   3  10        7.01       27.44     12.10 o 
  14   3  10      236.30      235.74     18.39 o 
  15   3  10        2.36        0.44     13.67 o 
  16   3  10        5.60        5.89     20.80 o 
  17   3  10        0.14       -4.65     45.13 o 
 -20   4  10       75.38      180.51     57.07 o 
 -19   4  10        0.79       25.24     19.21 o 
 -18   4  10       18.83       29.50     20.80 o 
 -17   4  10      165.27      191.59     27.40 o 
 -16   4  10      158.77      140.38     22.55 o 
 -15   4  10       17.15        9.50     17.40 o 
 -14   4  10       16.16       18.10     15.13 o 
 -13   4  10       11.79       16.74     12.77 o 
 -12   4  10      544.39      522.03     17.95 o 
 -11   4  10      204.28      185.23     12.14 o 
 -10   4  10      273.11      297.48     12.42 o 
  -9   4  10       25.24       12.60      7.50 o 
  -8   4  10        0.07       -3.40      6.10 o 
  -7   4  10     1946.14     1876.32     21.58 o 
  -6   4  10       22.34       16.74      5.66 o 
  -5   4  10       14.07       13.79      5.60 o 
  -4   4  10        5.63        3.49      4.75 o 
  -3   4  10      155.68      154.19      6.83 o 
  -2   4  10      854.30      742.11     10.57 o 
  -1   4  10        6.48        5.68      4.82 o 
   0   4  10     1729.83     1732.35     16.19 o 
   1   4  10       23.68       33.48      4.96 o 
   2   4  10       12.57       11.14      5.41 o 
   3   4  10      366.28      377.39      9.88 o 
   4   4  10     1906.97     1854.52     21.00 o 
   5   4  10      591.06      557.54     12.50 o 
   6   4  10      687.23      701.56     15.42 o 
   7   4  10        1.19       17.02      7.70 o 
   8   4  10       97.64       86.87      9.23 o 
   9   4  10        6.10        8.45      8.81 o 
  10   4  10      216.83      231.03     15.49 o 
  11   4  10        0.04        6.88     11.30 o 
  12   4  10        0.14       -4.34     14.68 o 
  13   4  10        4.03        7.14     13.40 o 
  14   4  10      148.35      150.40     18.56 o 
  15   4  10       69.22       52.57     18.01 o 
  16   4  10       41.65       55.33     33.96 o 
 -18   5  10      102.81      136.45     28.32 o 
 -17   5  10       54.20       65.47     21.18 o 
 -16   5  10        7.48       -7.63     17.92 o 
 -15   5  10       15.66        5.55     17.71 o 
 -14   5  10      222.64      246.85     19.89 o 
 -13   5  10       20.37       20.27     13.53 o 
 -12   5  10      336.05      358.87     18.68 o 
 -11   5  10        2.86       11.86     11.12 o 
 -10   5  10      882.39      839.69     23.45 o 
  -9   5  10      172.96      158.92     11.15 o 
  -8   5  10     3765.04     3531.53     39.07 o 
  -7   5  10        0.11        1.09      7.40 o 
  -6   5  10      103.86      106.03      8.65 o 
  -5   5  10      292.16      280.31      9.31 o 
  -4   5  10      837.82      860.85     16.58 o 
  -3   5  10       83.99       86.40      7.60 o 
  -2   5  10       88.49       91.97      7.42 o 
  -1   5  10       44.56       36.21      6.99 o 
   0   5  10      881.91      798.18     16.86 o 
   1   5  10       58.36       51.36      7.99 o 
   2   5  10      126.75      107.31      7.92 o 
   3   5  10        4.30       -6.84      6.84 o 
   4   5  10      137.94      152.52      9.51 o 
   5   5  10        5.76        2.00      8.22 o 
   6   5  10       26.19       29.03     14.67 o 
   7   5  10      506.95      488.48     18.71 o 
   8   5  10      662.66      662.44     28.48 o 
   9   5  10      184.93      182.05     20.00 o 
  10   5  10       46.49       37.21     13.67 o 
  11   5  10        1.91       -3.74     15.73 o 
  12   5  10      647.15      682.27     27.03 o 
  13   5  10      439.91      449.17     22.82 o 
  14   5  10       69.77       70.74     19.56 o 
 -16   6  10      380.91      380.12     33.80 o 
 -15   6  10        6.95       -1.44     20.42 o 
 -14   6  10       21.92       40.23     16.79 o 
 -13   6  10        0.99      -16.34     16.34 o 
 -12   6  10      927.15      937.51     39.46 o 
 -11   6  10       46.71       46.35     13.91 o 
 -10   6  10      117.21      119.99     14.71 o 
  -9   6  10       71.45       72.24     12.55 o 
  -8   6  10      310.27      256.33     14.21 o 
  -7   6  10       20.95       34.82     12.64 o 
  -6   6  10       73.41       64.82     11.49 o 
  -5   6  10       22.63       14.54      9.78 o 
  -4   6  10       28.31       19.78      9.76 o 
  -3   6  10      126.41      107.88     10.92 o 
  -2   6  10      257.09      256.08     12.84 o 
  -1   6  10      461.71      446.42     16.02 o 
   0   6  10      372.94      365.65     16.72 o 
   1   6  10       50.60       64.98     11.29 o 
   2   6  10       90.90       88.59     16.51 o 
   3   6  10        7.80        9.91      8.41 o 
   4   6  10      544.23      580.96     17.83 o 
   5   6  10      368.77      426.61     16.65 o 
   6   6  10      296.49      303.98     19.93 o 
   7   6  10        6.79       -1.69     11.38 o 
   8   6  10        1.61      -11.38     11.38 o 
   9   6  10        2.25      -12.28     12.28 o 
  10   6  10      304.50      377.06     25.11 o 
  11   6  10        0.18       -4.99     12.78 o 
  12   6  10        6.95       27.80     20.08 o 
  13   6  10      103.56       96.23     45.79 o 
 -13   7  10      303.56      256.94     61.39 o 
 -12   7  10      133.09      101.08     17.73 o 
 -11   7  10        0.01        8.78     15.85 o 
 -10   7  10      230.51      213.50     17.23 o 
  -9   7  10      222.87      235.81     17.46 o 
  -8   7  10      214.49      227.82     18.70 o 
  -7   7  10      292.91      261.58     14.40 o 
  -6   7  10      121.82      142.17     14.42 o 
  -5   7  10       24.83       32.79     18.58 o 
  -4   7  10      796.17      847.06     41.12 o 
  -3   7  10      627.53      618.52     22.13 o 
  -2   7  10       54.09       58.09     13.41 o 
  -1   7  10       91.09       76.08     12.22 o 
   0   7  10        1.55        9.99     16.68 o 
   1   7  10      616.51      613.83     22.70 o 
   2   7  10        2.32       -3.02     11.90 o 
   3   7  10        0.06      -11.02     11.02 o 
   4   7  10       13.30       -1.37     10.78 o 
   5   7  10       57.86       68.31     13.72 o 
   6   7  10       55.09       52.28     13.96 o 
   7   7  10       31.08        9.61     16.87 o 
   8   7  10      553.65      579.88     25.61 o 
   9   7  10       15.58       36.64     15.06 o 
  10   7  10      143.74      129.64     40.81 o 
  11   7  10        3.92      -20.57     33.85 o 
 -11   8  10      116.06       69.68     35.17 o 
 -10   8  10       18.82        3.18     23.23 o 
  -9   8  10       14.11      -11.64     16.15 o 
  -8   8  10       21.63       27.17     16.03 o 
  -7   8  10       29.55       22.68     18.35 o 
  -6   8  10        0.02       10.74     10.77 o 
  -5   8  10        0.18       17.79     13.48 o 
  -4   8  10      135.21      160.99     23.85 o 
  -3   8  10      261.68      230.28     21.98 o 
  -2   8  10       11.92       24.02     16.22 o 
  -1   8  10       23.01       21.47     16.68 o 
   0   8  10      197.83      217.39     16.03 o 
   1   8  10       64.88       80.27     14.78 o 
   2   8  10       15.43       -6.31     10.56 o 
   3   8  10      138.71      170.34     13.81 o 
   4   8  10      499.75      487.89     20.63 o 
   5   8  10       94.80       81.76     15.15 o 
   6   8  10       30.75       44.20     21.53 o 
   7   8  10       50.62       47.12     33.85 o 
 -21   0  11       23.40       30.20     30.50 o 
 -19   0  11      330.12      344.05     42.45 o 
 -17   0  11       22.26       15.64     21.29 o 
 -15   0  11       18.48       50.99     23.69 o 
 -13   0  11      831.96      777.46     25.91 o 
 -11   0  11     2255.06     2115.84     47.53 o 
  -9   0  11       48.04       24.61      6.70 o 
  -7   0  11     2446.10     2505.49     27.00 o 
  -5   0  11     2836.53     2916.12     30.07 o 
  -3   0  11     3945.85     3775.03     34.51 o 
  -1   0  11     1522.53     1490.84     18.87 o 
   1   0  11     1143.05     1076.00     16.45 o 
   3   0  11      100.63      110.93      8.60 o 
   5   0  11      134.08      183.50     11.15 o 
   7   0  11       96.76       96.06     10.59 o 
   9   0  11      996.82      964.56     25.23 o 
  11   0  11      219.51      269.76     21.29 o 
  13   0  11      193.78      217.32     21.90 o 
  15   0  11        2.41       -8.87     21.21 o 
  17   0  11       59.60       56.43     36.91 o 
 -22   1  11        0.92       21.90     41.15 o 
 -21   1  11      195.89      267.83     29.26 o 
 -20   1  11        4.93        4.98     19.47 o 
 -19   1  11       59.60      111.20     20.45 o 
 -18   1  11        0.54       -3.22     16.85 o 
 -17   1  11      633.37      645.20     30.80 o 
 -16   1  11       45.52       43.74     14.77 o 
 -15   1  11      112.06      124.43     14.61 o 
 -14   1  11      219.12      204.87     15.93 o 
 -13   1  11       84.44       85.00     10.45 o 
 -12   1  11      411.23      428.18     11.22 o 
 -11   1  11     3042.83     3000.01     26.93 o 
 -10   1  11       23.53       15.72      5.21 o 
  -9   1  11      307.48      318.37      7.72 o 
  -8   1  11      536.49      504.08      8.98 o 
  -7   1  11     4804.98     4758.60     30.58 o 
  -6   1  11      950.80      989.84     10.85 o 
  -5   1  11      160.46      195.02      5.08 o 
  -4   1  11       24.55       20.56      3.28 o 
  -3   1  11      457.23      448.08      6.82 o 
  -2   1  11     2014.42     2090.51     14.60 o 
  -1   1  11      217.43      248.71      5.52 o 
   0   1  11      411.48      422.03      6.90 o 
   1   1  11       40.59       45.11      4.37 o 
   2   1  11        0.47       -1.75      4.23 o 
   3   1  11       85.14       83.13      5.77 o 
   4   1  11      547.20      540.23     10.33 o 
   5   1  11     2104.14     1955.09     20.24 o 
   6   1  11      176.18      141.24      7.78 o 
   7   1  11        1.08       -3.74      6.24 o 
   8   1  11        2.20       -0.32      7.09 o 
   9   1  11     1562.15     1508.56     25.10 o 
  10   1  11        3.96       10.51      8.55 o 
  11   1  11       29.83       23.11      9.81 o 
  12   1  11       40.12       25.42     11.47 o 
  13   1  11      106.02       78.81     13.85 o 
  14   1  11        0.00       -1.45     12.72 o 
  15   1  11      510.89      577.97     27.01 o 
  16   1  11       61.72       76.67     17.78 o 
  17   1  11        0.92       29.30     18.16 o 
 -21   2  11       17.84        3.14     30.41 o 
 -20   2  11       80.56       77.60     24.91 o 
 -19   2  11      195.16      193.76     25.73 o 
 -18   2  11        9.58       29.53     17.00 o 
 -17   2  11      185.01      194.70     19.00 o 
 -16   2  11       17.72       20.83     14.11 o 
 -15   2  11        7.77       11.03     12.94 o 
 -14   2  11        3.84       27.20     11.44 o 
 -13   2  11     1174.14     1189.93     26.62 o 
 -12   2  11       56.97       66.54      8.75 o 
 -11   2  11       33.53       27.70      6.84 o 
 -10   2  11      681.60      601.40     11.64 o 
  -9   2  11     2363.37     2266.38     21.16 o 
  -8   2  11      615.20      566.67     10.31 o 
  -7   2  11     1287.44     1307.73     13.89 o 
  -6   2  11      583.85      562.86      9.65 o 
  -5   2  11      970.08      952.94     10.97 o 
  -4   2  11      593.24      573.73      8.96 o 
  -3   2  11     8857.30     8784.80     52.17 o 
  -2   2  11      707.59      667.45      9.38 o 
  -1   2  11     1877.07     1862.02     15.12 o 
   0   2  11      256.29      284.61      6.82 o 
   1   2  11     2232.31     2138.70     18.25 o 
   2   2  11     1151.74     1146.63     12.70 o 
   3   2  11      504.58      469.26      9.19 o 
   4   2  11      150.06      157.96      7.50 o 
   5   2  11      327.45      351.36     10.24 o 
   6   2  11      439.73      426.55     11.17 o 
   7   2  11       19.58       16.72      6.98 o 
   8   2  11      109.99      104.94      9.06 o 
   9   2  11       73.67       74.95      9.87 o 
  10   2  11       48.34       54.58      9.97 o 
  11   2  11      890.80      863.10     21.51 o 
  12   2  11       25.05       22.11     10.38 o 
  13   2  11      740.93      759.57     24.09 o 
  14   2  11        8.76       16.44     13.20 o 
  15   2  11       37.10       39.85     16.43 o 
  16   2  11       85.41       80.22     19.98 o 
  17   2  11        0.85      -20.57     38.49 o 
 -21   3  11       74.84       63.71     52.43 o 
 -20   3  11        5.10        8.61     24.45 o 
 -19   3  11       11.03      -19.95     22.13 o 
 -18   3  11        0.51       -2.85     21.42 o 
 -17   3  11      177.88      169.71     21.20 o 
 -16   3  11        5.05       -7.77     20.53 o 
 -15   3  11        8.16       -9.25     11.93 o 
 -14   3  11       47.82       31.63     12.14 o 
 -13   3  11      135.51      135.20     12.95 o 
 -12   3  11      164.54      190.15     11.42 o 
 -11   3  11     2444.62     2360.31     28.37 o 
 -10   3  11      785.07      801.15     14.69 o 
  -9   3  11      643.01      588.60     11.12 o 
  -8   3  11      126.18      133.85      6.98 o 
  -7   3  11     2362.68     2262.29     21.47 o 
  -6   3  11      133.46      128.06      5.92 o 
  -5   3  11       39.30       36.34      5.23 o 
  -4   3  11       29.76       42.99      4.73 o 
  -3   3  11      320.11      312.67      7.25 o 
  -2   3  11      638.56      648.36      9.48 o 
  -1   3  11      266.58      239.94      6.39 o 
   0   3  11       14.77       12.44      4.75 o 
   1   3  11      122.48      119.50      6.11 o 
   2   3  11      647.04      598.38     11.27 o 
   3   3  11     1000.92      912.12     12.61 o 
   4   3  11      322.43      310.51      9.46 o 
   5   3  11     1600.27     1548.45     18.90 o 
   6   3  11       64.43       82.64      7.45 o 
   7   3  11      153.15      137.96      9.49 o 
   8   3  11      150.32      163.11     11.59 o 
   9   3  11      719.69      735.75     21.19 o 
  10   3  11        8.09        4.81     11.07 o 
  11   3  11       20.50        7.48     10.95 o 
  12   3  11       15.45       -2.77     11.31 o 
  13   3  11       40.90       41.58     13.04 o 
  14   3  11       71.98       76.33     15.33 o 
  15   3  11      332.77      336.48     24.86 o 
  16   3  11       30.72       46.21     22.63 o 
 -20   4  11       39.21       95.56     53.76 o 
 -19   4  11      195.65      213.10     27.94 o 
 -18   4  11        5.03        3.60     19.73 o 
 -17   4  11        2.69       17.99     21.15 o 
 -16   4  11       16.23       23.79     18.54 o 
 -15   4  11      142.21      155.85     21.75 o 
 -14   4  11       15.94        1.55     14.99 o 
 -13   4  11      343.74      377.55     21.05 o 
 -12   4  11      151.35      155.86     12.57 o 
 -11   4  11      114.49       71.85     10.42 o 
 -10   4  11      234.98      247.84     13.36 o 
  -9   4  11       17.16       33.04      7.87 o 
  -8   4  11      717.72      679.37     13.59 o 
  -7   4  11      165.32      153.77      8.28 o 
  -6   4  11       80.01       63.92      6.54 o 
  -5   4  11      796.36      721.67     12.73 o 
  -4   4  11       27.32       27.69      5.26 o 
  -3   4  11     1904.22     1826.24     17.09 o 
  -2   4  11       13.93        4.61      4.53 o 
  -1   4  11      635.62      630.16     10.36 o 
   0   4  11      661.69      646.86     11.45 o 
   1   4  11     1470.40     1411.86     17.10 o 
   2   4  11       18.13        7.53      5.71 o 
   3   4  11      508.37      486.31     11.35 o 
   4   4  11       51.62       43.57      7.18 o 
   5   4  11       16.11       12.96      7.18 o 
   6   4  11       33.39       29.87      7.59 o 
   7   4  11        0.87       -1.89      7.54 o 
   8   4  11       72.27       63.47      9.31 o 
   9   4  11        5.66       -8.51      9.57 o 
  10   4  11       30.60       24.47     11.55 o 
  11   4  11      321.30      342.54     18.86 o 
  12   4  11       70.74       43.14     15.06 o 
  13   4  11      362.27      451.93     22.72 o 
  14   4  11       87.08       81.17     21.79 o 
  15   4  11        2.13       11.81     18.78 o 
  16   4  11        0.66       59.73     48.45 o 
 -18   5  11        9.56       19.11     22.84 o 
 -17   5  11      217.45      281.50     27.71 o 
 -16   5  11       26.11       -7.66     19.07 o 
 -15   5  11      267.36      213.83     22.01 o 
 -14   5  11       14.49        5.43     14.18 o 
 -13   5  11      352.42      348.41     21.20 o 
 -12   5  11      370.01      407.89     24.91 o 
 -11   5  11      876.38      855.33     24.74 o 
 -10   5  11      240.54      203.74     14.49 o 
  -9   5  11       10.53        2.44      8.98 o 
  -8   5  11      274.50      243.61     11.28 o 
  -7   5  11      817.36      799.07     17.88 o 
  -6   5  11        1.89       -6.81      7.11 o 
  -5   5  11       52.53       56.30      8.39 o 
  -4   5  11       10.39       14.55      6.85 o 
  -3   5  11      295.07      272.71     14.05 o 
  -2   5  11        2.15       -1.45      6.92 o 
  -1   5  11       29.84       25.69      7.50 o 
   0   5  11       40.05       59.86      8.12 o 
   1   5  11      371.53      376.01     12.12 o 
   2   5  11      242.29      221.95      9.84 o 
   3   5  11       17.52       11.06      7.30 o 
   4   5  11       83.01       86.79      8.95 o 
   5   5  11      867.88      847.77     20.22 o 
   6   5  11      257.01      262.44     14.63 o 
   7   5  11       19.24       14.69     10.71 o 
   8   5  11        2.61       12.66     11.13 o 
   9   5  11     1157.69     1160.78     30.39 o 
  10   5  11      275.32      327.46     19.98 o 
  11   5  11      173.29      184.85     17.84 o 
  12   5  11       17.06       28.75     13.40 o 
  13   5  11      109.45      109.66     17.44 o 
  14   5  11       53.50       76.99     31.40 o 
 -16   6  11        0.16        2.52     25.69 o 
 -15   6  11       90.05      160.74     43.99 o 
 -14   6  11        0.21      -16.89     16.89 o 
 -13   6  11      346.54      341.37     35.55 o 
 -12   6  11       68.01       81.87     15.52 o 
 -11   6  11       20.90       16.52     13.61 o 
 -10   6  11        0.18        0.26     12.14 o 
  -9   6  11      182.48      197.26     16.11 o 
  -8   6  11      161.87      142.86     12.57 o 
  -7   6  11       27.65       12.53     10.66 o 
  -6   6  11        0.53       -0.82      9.56 o 
  -5   6  11       69.80       89.16     16.82 o 
  -4   6  11      168.61      189.61     13.48 o 
  -3   6  11     2406.92     2398.21     38.38 o 
  -2   6  11       87.68      100.48     11.64 o 
  -1   6  11       53.48       65.60     10.20 o 
   0   6  11        3.14       -4.20      9.69 o 
   1   6  11       69.91       85.61     12.47 o 
   2   6  11      171.05      188.62     13.20 o 
   3   6  11        0.01        1.34      8.68 o 
   4   6  11       76.58       78.38     11.46 o 
   5   6  11       18.91        5.67     10.40 o 
   6   6  11       37.11       21.72     13.65 o 
   7   6  11        0.21       -6.57     11.19 o 
   8   6  11        9.41      -10.11     11.65 o 
   9   6  11      175.95      185.01     18.09 o 
  10   6  11      259.07      251.41     20.73 o 
  11   6  11      257.69      233.46     20.98 o 
  12   6  11       15.21       11.92     27.85 o 
 -13   7  11        6.57       25.62     30.20 o 
 -12   7  11      148.58      187.23     21.66 o 
 -11   7  11      285.14      314.66     22.23 o 
 -10   7  11       26.39        2.28     12.98 o 
  -9   7  11       34.28       40.15     19.59 o 
  -8   7  11        7.48       11.51     13.52 o 
  -7   7  11      414.21      387.47     17.53 o 
  -6   7  11       89.40      109.25     13.90 o 
  -5   7  11       10.47        2.36     11.90 o 
  -4   7  11       85.36       86.36     12.47 o 
  -3   7  11        1.43      -10.36     10.36 o 
  -2   7  11      247.05      253.18     19.26 o 
  -1   7  11       63.66       75.81     11.90 o 
   0   7  11       96.47       95.76     11.71 o 
   1   7  11        0.18       14.07      9.65 o 
   2   7  11      151.90      151.42     13.28 o 
   3   7  11       17.65        7.37     11.94 o 
   4   7  11        0.58       -1.64     12.18 o 
   5   7  11      465.99      547.48     23.47 o 
   6   7  11      109.18      105.03     15.79 o 
   7   7  11       68.61       85.93     15.83 o 
   8   7  11       18.01       14.88     16.19 o 
   9   7  11      245.14      282.63     32.99 o 
  10   7  11      120.95      140.03     44.46 o 
 -11   8  11       15.67       25.22     34.51 o 
 -10   8  11        2.32       10.92     35.17 o 
  -9   8  11      168.98      165.27     21.53 o 
  -8   8  11      164.40      147.44     20.30 o 
  -7   8  11      111.46      100.12     15.97 o 
  -6   8  11       15.09       17.11     14.83 o 
  -5   8  11        0.74        4.03     15.46 o 
  -4   8  11       68.62       67.19     16.95 o 
  -3   8  11      412.73      447.27     21.78 o 
  -2   8  11       45.50       18.04     16.16 o 
  -1   8  11        2.29        6.17     12.10 o 
   0   8  11       45.33       50.36     16.87 o 
   1   8  11      175.63      175.95     13.86 o 
   2   8  11       12.41       -9.02     11.72 o 
   3   8  11        1.40       14.91     15.61 o 
   4   8  11      210.33      257.10     26.97 o 
   5   8  11      179.92      196.55     26.15 o 
   6   8  11       27.93       26.88     22.06 o 
 -20   0  12        4.64       27.95     34.84 o 
 -18   0  12      509.31      606.64    112.16 o 
 -16   0  12      412.32      362.02     46.79 o 
 -14   0  12      175.49      166.04     19.61 o 
 -12   0  12      997.09     1008.47     21.13 o 
 -10   0  12     1746.15     1765.40     23.87 o 
  -8   0  12      569.78      529.69     12.76 o 
  -6   0  12      623.51      645.15     13.65 o 
  -4   0  12      216.40      219.12      7.97 o 
  -2   0  12     1480.48     1524.58     23.71 o 
   0   0  12        1.46        9.23      6.40 o 
   2   0  12       40.94       16.55     10.49 o 
   4   0  12      248.47      255.55     13.04 o 
   6   0  12      930.71      845.84     19.84 o 
   8   0  12      165.34      170.01     13.82 o 
  10   0  12     4247.17     4114.21    107.60 o 
  12   0  12        1.41      -15.11     15.11 o 
  14   0  12     1830.67     1918.09     67.69 o 
  16   0  12      258.18      283.54     40.94 o 
 -21   1  12        0.10      -18.87     18.87 o 
 -20   1  12      106.97      132.28     23.54 o 
 -19   1  12      179.08      215.96     23.42 o 
 -18   1  12      282.54      311.68     24.63 o 
 -17   1  12       11.37       27.58     18.08 o 
 -16   1  12       49.63       46.40     14.74 o 
 -15   1  12        2.87        2.95     11.79 o 
 -14   1  12      351.53      365.12     17.72 o 
 -13   1  12       45.15       26.95      9.87 o 
 -12   1  12       64.80       58.75      8.22 o 
 -11   1  12      808.94      793.00     15.09 o 
 -10   1  12     1758.57     1687.45     22.65 o 
  -9   1  12      154.03      139.52      6.39 o 
  -8   1  12     4657.92     4268.92     29.34 o 
  -7   1  12       67.77       61.82      5.10 o 
  -6   1  12       42.45       39.27      4.65 o 
  -5   1  12      263.83      291.11      5.96 o 
  -4   1  12      393.14      484.16      7.79 o 
  -3   1  12     1213.79     1213.40     11.25 o 
  -2   1  12      432.58      385.14      6.72 o 
  -1   1  12     1708.54     1783.43     14.61 o 
   0   1  12     2045.85     1987.59     15.54 o 
   1   1  12       88.34       73.05      4.95 o 
   2   1  12     1412.52     1284.71     14.22 o 
   3   1  12       97.81      111.50      5.98 o 
   4   1  12      152.96      130.89      7.05 o 
   5   1  12       51.25       50.34      6.40 o 
   6   1  12     1011.96     1005.23     15.09 o 
   7   1  12      722.71      687.07     15.26 o 
   8   1  12        8.51       -0.61      7.11 o 
   9   1  12       25.21       25.09      8.13 o 
  10   1  12      175.76      201.36     12.14 o 
  11   1  12        3.64        0.16      9.97 o 
  12   1  12      511.53      557.64     22.81 o 
  13   1  12       67.26       83.18     13.90 o 
  14   1  12      192.93      162.10     17.90 o 
  15   1  12        0.21       21.99     14.87 o 
  16   1  12       35.37       33.45     16.86 o 
  17   1  12        1.43       26.06     30.27 o 
 -21   2  12        0.00      -40.48     40.48 o 
 -20   2  12       88.66       18.95     21.51 o 
 -19   2  12       10.79       25.53     20.34 o 
 -18   2  12        2.18       11.16     17.00 o 
 -17   2  12       11.17        5.34     14.16 o 
 -16   2  12      277.69      325.77     20.93 o 
 -15   2  12        0.02       -2.56     12.51 o 
 -14   2  12       11.80        5.06     16.29 o 
 -13   2  12       86.51      101.57     12.54 o 
 -12   2  12     1768.13     1738.01     26.07 o 
 -11   2  12      726.07      690.25     14.70 o 
 -10   2  12     2110.88     1992.93     21.14 o 
  -9   2  12       62.94       45.60      6.34 o 
  -8   2  12        4.61        3.18      5.41 o 
  -7   2  12       79.41       61.68      5.82 o 
  -6   2  12     5773.90     5563.46     40.07 o 
  -5   2  12       55.52       52.09      5.36 o 
  -4   2  12      178.73      174.16      6.42 o 
  -3   2  12       63.45       78.73      5.71 o 
  -2   2  12     3287.96     3090.40     24.44 o 
  -1   2  12     1395.35     1366.33     13.79 o 
   0   2  12       92.11       69.04      5.39 o 
   1   2  12       19.95       23.39      5.23 o 
   2   2  12      218.75      195.74      7.24 o 
   3   2  12       44.68       38.25      6.15 o 
   4   2  12       18.53       13.75      5.91 o 
   5   2  12        0.01       -5.95      6.13 o 
   6   2  12      132.43      111.57      7.94 o 
   7   2  12      306.04      295.07     11.77 o 
   8   2  12      229.62      223.88     12.21 o 
   9   2  12       20.42        4.72      8.53 o 
  10   2  12      457.35      449.53     17.91 o 
  11   2  12        0.41       -8.73      9.21 o 
  12   2  12       45.65       19.22     11.31 o 
  13   2  12       42.97       24.77     17.11 o 
  14   2  12      192.89      166.30     30.42 o 
  15   2  12       18.33       -3.38     17.18 o 
  16   2  12      143.86       95.46     24.10 o 
  17   2  12       86.12       76.32     46.46 o 
 -20   3  12       27.51       28.66     24.61 o 
 -19   3  12       29.19       19.69     23.33 o 
 -18   3  12       53.12       38.40     20.87 o 
 -17   3  12       25.44       51.09     19.84 o 
 -16   3  12      123.33      123.37     16.09 o 
 -15   3  12       84.22       66.51     15.21 o 
 -14   3  12      461.09      451.95     19.61 o 
 -13   3  12        2.21        3.94      9.60 o 
 -12   3  12      416.26      365.38     14.27 o 
 -11   3  12      309.62      298.84     12.21 o 
 -10   3  12      122.70      124.35      7.41 o 
  -9   3  12      126.65      133.27      6.76 o 
  -8   3  12      695.50      666.12     12.22 o 
  -7   3  12       39.18       27.09      5.68 o 
  -6   3  12        0.00       -4.17      5.98 o 
  -5   3  12       13.67       17.74      4.82 o 
  -4   3  12      735.29      716.23     10.30 o 
  -3   3  12        9.28       14.88      4.88 o 
  -2   3  12      765.75      781.48     10.62 o 
  -1   3  12        9.95       11.94      4.78 o 
   0   3  12      108.68       83.44      5.78 o 
   1   3  12        1.79       -2.94      5.20 o 
   2   3  12      415.10      398.07     10.04 o 
   3   3  12      455.34      440.43     11.66 o 
   4   3  12      354.33      329.96     10.82 o 
   5   3  12        3.19        3.94      6.53 o 
   6   3  12     2914.32     2769.92     34.20 o 
   7   3  12      215.06      198.75     12.09 o 
   8   3  12      169.47      160.16     11.93 o 
   9   3  12       78.75       84.15     11.04 o 
  10   3  12      294.25      321.43     19.53 o 
  11   3  12      157.58      154.75     14.50 o 
  12   3  12      103.59      118.06     14.30 o 
  13   3  12       14.38        1.10     13.43 o 
  14   3  12      282.69      313.17     21.53 o 
  15   3  12        6.39       -0.41     20.56 o 
  16   3  12      231.08      210.38     58.40 o 
 -20   4  12        1.34      -36.50     43.80 o 
 -19   4  12       10.13       35.02     21.17 o 
 -18   4  12       43.54      -19.24     19.24 o 
 -17   4  12        3.65       -1.54     18.28 o 
 -16   4  12      522.46      591.01     45.21 o 
 -15   4  12        0.25       33.91     18.47 o 
 -14   4  12       42.83       16.35     14.12 o 
 -13   4  12       19.03       14.09     11.66 o 
 -12   4  12      458.37      459.67     19.02 o 
 -11   4  12      124.06       98.13     11.23 o 
 -10   4  12      227.36      209.91     12.43 o 
  -9   4  12        4.52        8.90      7.34 o 
  -8   4  12      443.32      434.32     12.73 o 
  -7   4  12       85.88       76.02      7.56 o 
  -6   4  12     3354.15     3245.69     29.58 o 
  -5   4  12      203.50      202.68      8.37 o 
  -4   4  12      364.83      347.91      9.96 o 
  -3   4  12      265.35      251.72      8.37 o 
  -2   4  12     2612.25     2450.72     24.01 o 
  -1   4  12        1.56       -2.33      5.67 o 
   0   4  12       24.20       25.13      6.14 o 
   1   4  12      314.10      304.63     10.02 o 
   2   4  12      154.81      170.43      8.36 o 
   3   4  12       19.92       29.67      6.98 o 
   4   4  12      842.80      781.84     16.31 o 
   5   4  12      619.40      581.86     15.57 o 
   6   4  12       58.06       48.55      9.09 o 
   7   4  12       62.71       67.72      9.20 o 
   8   4  12       35.51       49.91      9.59 o 
   9   4  12      301.07      293.08     16.99 o 
  10   4  12      880.26      857.00     26.15 o 
  11   4  12       14.58       14.61     13.58 o 
  12   4  12       15.96       33.28     14.45 o 
  13   4  12        0.74       -7.61     13.55 o 
  14   4  12      510.83      520.73     28.44 o 
  15   4  12      139.14      285.37     58.40 o 
 -18   5  12      151.76      171.94     39.82 o 
 -17   5  12       50.00       45.22     42.37 o 
 -16   5  12        6.46       14.42     18.19 o 
 -15   5  12        3.03      -21.27     21.27 o 
 -14   5  12      140.66      127.86     17.60 o 
 -13   5  12       19.50       16.25     14.09 o 
 -12   5  12       54.81       44.09     13.16 o 
 -11   5  12        0.01      -11.07     11.07 o 
 -10   5  12      313.14      330.80     19.76 o 
  -9   5  12      104.66      105.97     11.16 o 
  -8   5  12      862.74      868.39     19.95 o 
  -7   5  12      409.26      428.60     14.27 o 
  -6   5  12        1.32        3.72      7.82 o 
  -5   5  12      255.44      245.94     12.17 o 
  -4   5  12      129.07      111.67      9.39 o 
  -3   5  12        0.96        5.30      7.04 o 
  -2   5  12      714.61      759.81     15.42 o 
  -1   5  12      199.56      192.11      9.52 o 
   0   5  12       50.11       19.00      8.30 o 
   1   5  12      110.87      127.25      8.82 o 
   2   5  12      310.57      288.02     12.76 o 
   3   5  12      156.20      154.53     10.02 o 
   4   5  12       10.89       18.60      8.98 o 
   5   5  12       30.22       37.27     10.37 o 
   6   5  12      832.88      798.03     27.00 o 
   7   5  12      157.55      138.26     13.68 o 
   8   5  12        1.68       -2.39      9.00 o 
   9   5  12       28.32       26.68     12.74 o 
  10   5  12        1.03       -9.74     12.48 o 
  11   5  12       12.47        8.27     13.73 o 
  12   5  12      215.03      191.50     18.95 o 
  13   5  12        0.06        1.30     16.02 o 
  14   5  12       39.14       29.86     41.81 o 
 -16   6  12      258.47      198.43     52.43 o 
 -15   6  12       41.98       23.27     21.09 o 
 -14   6  12      108.25      113.38     21.70 o 
 -13   6  12        0.54      -13.63     17.09 o 
 -12   6  12      302.27      267.07     21.17 o 
 -11   6  12      164.91      189.59     19.95 o 
 -10   6  12       86.21       48.38     13.64 o 
  -9   6  12        5.98      -11.20     18.05 o 
  -8   6  12       24.68       27.23     11.41 o 
  -7   6  12      676.90      651.79     22.64 o 
  -6   6  12     2505.13     2437.56     40.72 o 
  -5   6  12      677.81      714.06     24.56 o 
  -4   6  12       49.15       46.40     11.14 o 
  -3   6  12      390.85      368.61     17.10 o 
  -2   6  12      513.47      501.02     20.36 o 
  -1   6  12      403.70      411.66     16.66 o 
   0   6  12       83.08       86.11     12.31 o 
   1   6  12       12.66       27.33     10.69 o 
   2   6  12      199.08      182.14     13.95 o 
   3   6  12      161.79      163.64     13.00 o 
   4   6  12       47.48       42.86     15.42 o 
   5   6  12       67.57       48.55     12.15 o 
   6   6  12        0.32      -10.83     10.83 o 
   7   6  12       19.94       15.14     12.20 o 
   8   6  12       92.14       97.41     17.46 o 
   9   6  12       26.19       29.94     15.62 o 
  10   6  12      296.42      315.57     22.32 o 
  11   6  12      127.49       98.98     24.60 o 
 -13   7  12       60.62       -4.63     24.66 o 
 -12   7  12        4.98       10.54     19.41 o 
 -11   7  12        1.67      -15.69     15.69 o 
 -10   7  12      344.04      330.46     20.27 o 
  -9   7  12        6.76        8.57     12.88 o 
  -8   7  12      307.62      313.21     17.41 o 
  -7   7  12        9.67        1.43     12.10 o 
  -6   7  12       45.52       50.37     12.89 o 
  -5   7  12        2.01      -10.46     11.73 o 
  -4   7  12        2.51        0.15     11.43 o 
  -3   7  12      174.05      181.47     14.70 o 
  -2   7  12      412.19      438.80     24.09 o 
  -1   7  12       63.14       82.67     12.88 o 
   0   7  12        1.83        9.17     10.39 o 
   1   7  12      150.18      133.49     13.50 o 
   2   7  12      412.64      435.30     20.13 o 
   3   7  12       57.03       50.40     15.74 o 
   4   7  12        0.75       -9.31     12.18 o 
   5   7  12       37.97       19.75     13.40 o 
   6   7  12      309.18      267.71     19.78 o 
   7   7  12      140.43      105.38     16.74 o 
   8   7  12       48.57       17.95     20.22 o 
   9   7  12       67.20      108.17     45.79 o 
 -10   8  12       87.94       88.67     25.88 o 
  -9   8  12       10.74       11.50     19.64 o 
  -8   8  12       36.09        7.24     16.21 o 
  -7   8  12       85.03       56.28     17.04 o 
  -6   8  12      412.37      379.11     26.08 o 
  -5   8  12       90.23      120.39     32.91 o 
  -4   8  12        8.43       12.87     13.97 o 
  -3   8  12      131.40      165.47     33.02 o 
  -2   8  12      171.52      154.17     18.36 o 
  -1   8  12      158.08      182.46     18.53 o 
   0   8  12      157.38      174.74     15.86 o 
   1   8  12       89.41       99.01     13.76 o 
   2   8  12       16.09       28.39     13.98 o 
   3   8  12       37.19       34.17     16.59 o 
   4   8  12        2.16        5.86     21.25 o 
   5   8  12        6.51      -11.78     20.16 o 
   6   8  12      103.28       94.24     34.51 o 
 -21   0  13       77.18       80.62     33.54 o 
 -19   0  13      176.04      125.10     32.38 o 
 -17   0  13      161.11      131.84     26.18 o 
 -15   0  13      869.85      872.72     63.71 o 
 -13   0  13        6.72       21.65     15.15 o 
 -11   0  13     1240.49     1151.18     19.94 o 
  -9   0  13      241.16      180.74     11.34 o 
  -7   0  13       63.80       53.66      7.97 o 
  -5   0  13     6797.85     6602.27     54.99 o 
  -3   0  13        4.20       16.00      5.73 o 
  -1   0  13     2064.44     2153.43     23.40 o 
   1   0  13     1358.51     1382.32     26.55 o 
   3   0  13     1633.74     1465.58     24.33 o 
   5   0  13       14.48        4.36      8.53 o 
   7   0  13     2086.37     2005.86     33.38 o 
   9   0  13      646.85      744.10     33.20 o 
  11   0  13     1695.01     1796.74     45.81 o 
  13   0  13       72.24       50.39     20.20 o 
  15   0  13       66.10       83.30     24.76 o 
  17   0  13      197.69      216.35     53.76 o 
 -21   1  13       83.47       60.48     26.70 o 
 -20   1  13        0.19       18.37     19.49 o 
 -19   1  13        0.28       16.36     17.43 o 
 -18   1  13        2.85       26.11     19.54 o 
 -17   1  13       66.01       84.75     29.54 o 
 -16   1  13       54.26       50.68     16.12 o 
 -15   1  13      352.76      343.15     18.95 o 
 -14   1  13      261.96      290.13     17.33 o 
 -13   1  13      567.96      603.74     19.42 o 
 -12   1  13       11.77       12.82      8.03 o 
 -11   1  13     2326.82     2217.32     22.24 o 
 -10   1  13      105.99      104.38      6.55 o 
  -9   1  13      420.62      409.36      9.03 o 
  -8   1  13       28.52       19.23      5.30 o 
  -7   1  13      235.96      207.64      7.08 o 
  -6   1  13      349.49      347.95      7.56 o 
  -5   1  13     2245.54     2225.55     16.60 o 
  -4   1  13      230.38      265.52      6.02 o 
  -3   1  13      113.71      100.47      4.81 o 
  -2   1  13      732.13      708.29      9.05 o 
  -1   1  13     7134.14     6967.86     42.13 o 
   0   1  13      531.27      524.12      8.41 o 
   1   1  13      285.05      286.98      7.24 o 
   2   1  13     1291.04     1205.48     14.26 o 
   3   1  13      666.14      672.60     10.92 o 
   4   1  13      226.53      234.64      9.21 o 
   5   1  13        2.05       -5.82      5.82 o 
   6   1  13      464.50      443.88     12.33 o 
   7   1  13        6.64        5.18      7.63 o 
   8   1  13      177.11      184.10     10.47 o 
   9   1  13       44.11       46.76      9.53 o 
  10   1  13       72.31       63.83     10.71 o 
  11   1  13      186.67      175.04     14.63 o 
  12   1  13        1.15      -11.86     11.86 o 
  13   1  13       67.31       57.16     13.83 o 
  14   1  13       40.72       67.17     15.91 o 
  15   1  13      296.75      311.32     23.64 o 
  16   1  13       23.25        5.36     17.50 o 
 -21   2  13       44.12       72.34     45.13 o 
 -20   2  13       15.49       54.71     22.14 o 
 -19   2  13      175.56      167.26     38.80 o 
 -18   2  13        0.08        9.95     24.71 o 
 -17   2  13       24.76       47.57     21.45 o 
 -16   2  13       27.35       15.29     14.52 o 
 -15   2  13       89.43      105.82     19.79 o 
 -14   2  13      382.83      351.85     20.17 o 
 -13   2  13      153.01      176.36     12.65 o 
 -12   2  13      135.49      138.61      9.55 o 
 -11   2  13      171.18      171.35      9.82 o 
 -10   2  13        5.84       -5.48      5.93 o 
  -9   2  13     4435.86     4269.43     33.29 o 
  -8   2  13       10.60       -4.86      5.46 o 
  -7   2  13      154.12      161.51      7.28 o 
  -6   2  13       48.38       46.43      5.76 o 
  -5   2  13     5852.69     5510.89     38.94 o 
  -4   2  13      708.43      717.17     11.44 o 
  -3   2  13      208.47      205.99      7.73 o 
  -2   2  13      118.23      112.78      6.16 o 
  -1   2  13      152.13      157.16      6.80 o 
   0   2  13      946.40      888.14     12.40 o 
   1   2  13      330.43      292.03      8.56 o 
   2   2  13        5.89       -3.86      5.53 o 
   3   2  13      192.01      188.81      8.14 o 
   4   2  13      825.24      815.77     17.66 o 
   5   2  13        7.99       -4.17      6.33 o 
   6   2  13      218.74      194.10     10.40 o 
   7   2  13       24.37       28.45      8.33 o 
   8   2  13      161.04      167.67     11.50 o 
   9   2  13       12.51       13.11      9.01 o 
  10   2  13       50.78       52.00     12.27 o 
  11   2  13      470.20      485.74     18.09 o 
  12   2  13       34.64       33.97     11.65 o 
  13   2  13      197.55      185.83     20.54 o 
  14   2  13       15.66       50.49     18.28 o 
  15   2  13        0.04       -2.53     15.74 o 
  16   2  13       48.71       14.19     30.67 o 
 -20   3  13        0.07       -0.66     23.17 o 
 -19   3  13       35.88       42.41     25.40 o 
 -18   3  13      101.40       74.64     22.86 o 
 -17   3  13       51.53       43.42     18.08 o 
 -16   3  13      189.88      217.76     17.96 o 
 -15   3  13      120.90       63.28     13.80 o 
 -14   3  13        0.04      -13.37     13.37 o 
 -13   3  13       74.01       60.04     13.45 o 
 -12   3  13      104.69       93.33     10.05 o 
 -11   3  13     1338.59     1353.47     21.28 o 
 -10   3  13      913.46      898.13     15.83 o 
  -9   3  13       38.87       41.15      6.00 o 
  -8   3  13      915.13      882.30     15.50 o 
  -7   3  13     2470.18     2407.96     25.99 o 
  -6   3  13        2.16        0.65      5.86 o 
  -5   3  13      913.32      935.79     12.56 o 
  -4   3  13      673.68      614.68     12.27 o 
  -3   3  13      478.43      489.20      9.84 o 
  -2   3  13      381.41      396.78      9.61 o 
  -1   3  13     4668.50     4480.60     34.98 o 
   0   3  13      542.60      510.00     10.63 o 
   1   3  13       55.92       50.35      6.45 o 
   2   3  13       77.05       77.52      7.67 o 
   3   3  13     1613.84     1540.44     20.81 o 
   4   3  13      622.44      589.00     17.01 o 
   5   3  13      159.22      158.37      9.66 o 
   6   3  13       41.27       44.33     11.16 o 
   7   3  13       40.62       43.13      9.72 o 
   8   3  13      223.81      233.19     13.54 o 
   9   3  13       19.54        7.12      9.79 o 
  10   3  13       41.90       43.21     11.54 o 
  11   3  13      301.08      334.78     19.44 o 
  12   3  13       10.81       16.01     11.92 o 
  13   3  13      141.70      166.76     16.89 o 
  14   3  13       21.23       -6.20     15.57 o 
  15   3  13      361.30      339.27     31.57 o 
 -20   4  13       31.52      -15.93     45.13 o 
 -19   4  13      651.05      693.70     49.68 o 
 -18   4  13        0.04      -17.68     20.18 o 
 -17   4  13        0.01       30.53     19.70 o 
 -16   4  13       24.79        5.13     18.73 o 
 -15   4  13       91.98       79.96     18.45 o 
 -14   4  13       48.15       37.49     17.06 o 
 -13   4  13        4.34        0.02     13.05 o 
 -12   4  13        4.11       -0.49      9.83 o 
 -11   4  13      306.21      313.60     14.90 o 
 -10   4  13        3.04        2.80      8.51 o 
  -9   4  13      920.02      851.99     17.69 o 
  -8   4  13       77.97       66.65      8.32 o 
  -7   4  13        9.77       -3.25      6.78 o 
  -6   4  13      369.04      354.92     11.86 o 
  -5   4  13      472.35      456.53     11.43 o 
  -4   4  13       20.09        8.40      5.85 o 
  -3   4  13      181.31      195.70      8.59 o 
  -2   4  13        6.86       -1.74      6.02 o 
  -1   4  13     1547.96     1515.96     19.55 o 
   0   4  13        8.41        0.94      6.12 o 
   1   4  13      226.92      200.22      8.84 o 
   2   4  13        1.05       -4.45      6.34 o 
   3   4  13      340.13      349.38     13.90 o 
   4   4  13      132.00      112.69      9.55 o 
   5   4  13       36.82       49.07      8.99 o 
   6   4  13      297.42      289.04     13.46 o 
   7   4  13     1087.75     1104.56     21.40 o 
   8   4  13        6.42        8.57     10.04 o 
   9   4  13      139.46      158.50     14.68 o 
  10   4  13        8.99       20.05     13.39 o 
  11   4  13     1054.72     1064.44     31.61 o 
  12   4  13      187.44      195.64     19.07 o 
  13   4  13       85.20       89.81     16.92 o 
  14   4  13        7.29       10.73     18.85 o 
  15   4  13        3.68       -4.65     42.47 o 
 -18   5  13       14.74       62.89     36.50 o 
 -17   5  13       73.19       65.75     21.72 o 
 -16   5  13        4.62      -10.44     18.51 o 
 -15   5  13      121.71      123.18     17.94 o 
 -14   5  13       21.29       27.77     15.22 o 
 -13   5  13      388.31      395.31     22.74 o 
 -12   5  13       61.29       12.98     15.62 o 
 -11   5  13      287.54      265.79     17.11 o 
 -10   5  13      609.08      649.83     22.55 o 
  -9   5  13       16.32       20.70      9.85 o 
  -8   5  13      229.24      216.58     12.25 o 
  -7   5  13      177.92      201.22     11.81 o 
  -6   5  13      337.89      373.33     14.18 o 
  -5   5  13      726.04      745.85     19.00 o 
  -4   5  13      475.54      439.09     14.54 o 
  -3   5  13      217.95      205.70     11.19 o 
  -2   5  13       76.26       81.23      8.94 o 
  -1   5  13      950.87      919.80     18.72 o 
   0   5  13       34.56       33.61      9.66 o 
   1   5  13        2.23       -1.83      7.24 o 
   2   5  13        0.43       15.10      8.17 o 
   3   5  13      719.85      713.69     18.77 o 
   4   5  13        4.24        0.84     11.35 o 
   5   5  13       51.16       56.44      8.36 o 
   6   5  13        0.37        7.97      8.30 o 
   7   5  13      145.29      140.05      9.97 o 
   8   5  13        0.37       -9.48      9.48 o 
   9   5  13        1.94        5.68     12.90 o 
  10   5  13       11.19      -12.80     12.80 o 
  11   5  13       75.23      116.59     16.60 o 
  12   5  13      139.69      152.26     19.73 o 
  13   5  13       28.60       36.71     28.14 o 
 -15   6  13       21.52       29.25     23.92 o 
 -14   6  13      282.77      260.19     29.63 o 
 -13   6  13       69.12       49.26     17.11 o 
 -12   6  13        5.46        1.15     13.90 o 
 -11   6  13      134.59      117.20     16.07 o 
 -10   6  13       95.10       73.06     17.36 o 
  -9   6  13      769.11      744.46     24.19 o 
  -8   6  13       69.87       88.59     12.22 o 
  -7   6  13       71.35       78.65     13.00 o 
  -6   6  13        3.47       -9.98     10.61 o 
  -5   6  13     1003.53      943.45     30.16 o 
  -4   6  13       45.88       31.01     11.68 o 
  -3   6  13      393.86      383.78     18.01 o 
  -2   6  13       76.67       58.69     12.11 o 
  -1   6  13       26.20       10.04     10.16 o 
   0   6  13       59.06       50.49     11.11 o 
   1   6  13      129.32      130.06     15.04 o 
   2   6  13       61.88       58.33     11.09 o 
   3   6  13       31.11       40.03     11.30 o 
   4   6  13       82.65       97.39     12.83 o 
   5   6  13        0.81        9.82     11.37 o 
   6   6  13       10.21       11.51     11.73 o 
   7   6  13      547.81      544.45     22.95 o 
   8   6  13      149.58      185.30     18.47 o 
   9   6  13       57.64       82.15     16.32 o 
  10   6  13       35.43       38.07     15.42 o 
  11   6  13      302.24      245.55     53.76 o 
 -13   7  13       39.01       78.31     33.85 o 
 -12   7  13      115.24      118.52     28.32 o 
 -11   7  13      302.27      264.98     32.43 o 
 -10   7  13      158.97      152.75     21.53 o 
  -9   7  13        6.14        1.03     12.74 o 
  -8   7  13      195.80      218.92     16.14 o 
  -7   7  13      146.43      188.63     16.91 o 
  -6   7  13       90.34      115.41     14.06 o 
  -5   7  13      402.59      366.79     21.54 o 
  -4   7  13      149.09      149.45     18.28 o 
  -3   7  13       31.44       20.54     12.62 o 
  -2   7  13      239.27      246.88     27.95 o 
  -1   7  13      227.03      228.56     17.50 o 
   0   7  13       66.91       51.87     11.53 o 
   1   7  13        4.89       -6.10     10.57 o 
   2   7  13       14.41       30.17     15.58 o 
   3   7  13      163.14      160.59     16.38 o 
   4   7  13      391.51      430.67     22.37 o 
   5   7  13       38.95       21.60     13.80 o 
   6   7  13       46.28       22.48     14.56 o 
   7   7  13        0.04      -26.97     26.97 o 
   8   7  13       71.06      125.97     39.16 o 
   9   7  13       15.27       31.19     39.82 o 
 -10   8  13      183.76      213.03     41.81 o 
  -9   8  13       75.73       46.00     21.92 o 
  -8   8  13        0.14      -17.56     17.56 o 
  -7   8  13      159.32      167.70     47.82 o 
  -6   8  13        0.71       -7.40     21.57 o 
  -5   8  13      134.22      159.11     42.81 o 
  -4   8  13       44.02       56.34     23.01 o 
  -3   8  13        6.51        7.63     15.32 o 
  -2   8  13       99.41      115.58     19.25 o 
  -1   8  13      109.87      108.11     17.79 o 
   0   8  13      154.98      143.05     18.45 o 
   1   8  13       12.72       10.10     13.83 o 
   2   8  13       13.57        3.37     14.68 o 
   3   8  13      252.22      278.53     28.11 o 
   4   8  13        0.13       17.87     20.88 o 
   5   8  13       33.68      -21.24     29.20 o 
 -20   0  14       91.88      102.41     31.65 o 
 -18   0  14      335.32      352.47     42.23 o 
 -16   0  14       42.93       62.75     30.20 o 
 -14   0  14       26.86      -10.78     20.85 o 
 -12   0  14        3.46        6.21     10.91 o 
 -10   0  14     1069.69     1037.25     19.89 o 
  -8   0  14      483.70      507.76     13.81 o 
  -6   0  14       49.22       40.60      6.68 o 
  -4   0  14     1278.39     1265.16     16.90 o 
  -2   0  14     1184.08     1038.33     14.64 o 
   0   0  14      365.10      324.21     10.99 o 
   2   0  14     2223.97     2201.97     29.22 o 
   4   0  14     1212.06     1086.85     21.84 o 
   6   0  14       62.80       81.03     10.26 o 
   8   0  14      549.04      551.01     25.42 o 
  10   0  14        7.65       -2.46     14.89 o 
  12   0  14        5.00       10.88     16.84 o 
  14   0  14        0.48        1.74     38.07 o 
  16   0  14      126.04      161.15     34.37 o 
 -21   1  14        2.35        6.49     20.19 o 
 -20   1  14      263.33      346.63     39.72 o 
 -19   1  14      148.88      144.59     22.57 o 
 -18   1  14      102.90      116.64     22.43 o 
 -17   1  14        6.78       23.68     18.54 o 
 -16   1  14       11.40        8.66     16.79 o 
 -15   1  14        0.02      -11.33     13.01 o 
 -14   1  14      869.37      814.86     25.57 o 
 -13   1  14        0.51       14.06     10.38 o 
 -12   1  14       26.63       24.35      9.37 o 
 -11   1  14       17.10       19.95      7.00 o 
 -10   1  14     1109.66     1012.18     14.13 o 
  -9   1  14      174.89      164.47      7.11 o 
  -8   1  14      193.29      213.17      7.37 o 
  -7   1  14        0.37       -4.76      4.83 o 
  -6   1  14       11.75       16.79      4.41 o 
  -5   1  14      912.82      872.04     10.17 o 
  -4   1  14     4879.75     4831.52     29.73 o 
  -3   1  14      146.68      120.77      5.25 o 
  -2   1  14      471.50      406.19      7.50 o 
  -1   1  14      157.16      177.16      5.90 o 
   0   1  14     1155.67     1041.14     11.57 o 
   1   1  14        4.71       -3.32      4.61 o 
   2   1  14      349.66      301.85      8.20 o 
   3   1  14        2.19        6.97      5.43 o 
   4   1  14        1.16        0.39      5.68 o 
   5   1  14       14.09       18.22      6.94 o 
   6   1  14      236.18      233.37     10.66 o 
   7   1  14       17.09        2.34      7.58 o 
   8   1  14      655.61      631.42     16.80 o 
   9   1  14      240.35      223.88     13.44 o 
  10   1  14       14.24        6.28     12.42 o 
  11   1  14        1.12      -14.14     14.14 o 
  12   1  14     1510.75     1592.68     37.75 o 
  13   1  14       82.15       77.67     14.56 o 
  14   1  14        3.85       -7.02     14.04 o 
  15   1  14       18.69       42.35     16.91 o 
  16   1  14      203.02      316.51     43.61 o 
 -21   2  14       20.92       55.08     44.46 o 
 -20   2  14       62.59       82.88     23.04 o 
 -19   2  14       40.37       62.65     25.38 o 
 -18   2  14      536.59      557.44     39.84 o 
 -17   2  14       89.63      101.55     18.80 o 
 -16   2  14      308.41      361.92     22.45 o 
 -15   2  14      500.19      498.00     24.06 o 
 -14   2  14       69.79      100.87     13.85 o 
 -13   2  14       62.66       64.26     10.68 o 
 -12   2  14      776.52      737.82     17.93 o 
 -11   2  14      220.81      210.35     10.64 o 
 -10   2  14      328.80      325.33     10.95 o 
  -9   2  14        3.89       -6.10      6.10 o 
  -8   2  14      641.63      623.95     11.55 o 
  -7   2  14        9.22        4.74      5.78 o 
  -6   2  14     3318.15     3214.13     25.97 o 
  -5   2  14       12.86        0.92      5.44 o 
  -4   2  14        0.82       -5.51      5.51 o 
  -3   2  14       14.86       13.23      6.18 o 
  -2   2  14      576.98      537.90     10.67 o 
  -1   2  14      243.13      248.48      8.03 o 
   0   2  14     2473.88     2374.99     22.10 o 
   1   2  14      238.96      242.19      8.38 o 
   2   2  14        5.43       -4.86      5.74 o 
   3   2  14        7.30       -2.27      5.97 o 
   4   2  14      575.70      536.68     12.61 o 
   5   2  14      812.61      829.82     17.01 o 
   6   2  14      114.00       96.47      9.10 o 
   7   2  14       28.32       20.72      8.74 o 
   8   2  14     1239.93     1326.21     29.35 o 
   9   2  14       84.97       81.33     10.77 o 
  10   2  14        7.64       17.14      9.90 o 
  11   2  14       38.74       42.96     11.49 o 
  12   2  14        8.72       12.93     12.95 o 
  13   2  14        5.63        3.10     15.29 o 
  14   2  14       24.24       -7.10     16.94 o 
  15   2  14       13.85        1.41     20.74 o 
  16   2  14      215.92      259.49     59.06 o 
 -20   3  14      154.87      252.29     40.07 o 
 -19   3  14      100.07       99.55     33.32 o 
 -18   3  14      224.86      246.49     24.17 o 
 -17   3  14        1.14        8.68     17.18 o 
 -16   3  14        1.83       -2.98     13.06 o 
 -15   3  14        3.60       16.62     12.77 o 
 -14   3  14      389.61      391.57     19.35 o 
 -13   3  14        4.11        6.08     10.00 o 
 -12   3  14      238.71      271.57     13.59 o 
 -11   3  14       17.89       14.98      7.56 o 
 -10   3  14     1030.67      991.82     17.56 o 
  -9   3  14        1.25        1.13      6.85 o 
  -8   3  14      163.71      159.75      9.06 o 
  -7   3  14       32.50       24.46      7.17 o 
  -6   3  14        0.72       -6.45      6.45 o 
  -5   3  14      303.16      271.94      8.68 o 
  -4   3  14     3461.93     3378.89     31.00 o 
  -3   3  14        3.56       -0.65      6.25 o 
  -2   3  14        4.11       -5.99      5.99 o 
  -1   3  14      794.03      767.81     13.18 o 
   0   3  14     1400.74     1293.63     18.57 o 
   1   3  14      365.47      331.53     10.99 o 
   2   3  14      154.56      134.34      8.75 o 
   3   3  14        2.73        3.14      6.89 o 
   4   3  14       33.72       26.46      8.08 o 
   5   3  14        0.14        7.84      8.36 o 
   6   3  14       21.06       16.70      8.93 o 
   7   3  14      102.94      112.39     11.17 o 
   8   3  14      243.78      263.56     14.65 o 
   9   3  14      101.41      112.17     13.03 o 
  10   3  14       89.26       75.30     13.06 o 
  11   3  14       13.51        3.71     13.21 o 
  12   3  14      608.88      589.41     25.14 o 
  13   3  14       28.74       57.65     15.86 o 
  14   3  14        4.54       12.93     23.73 o 
  15   3  14        0.08        5.31     45.13 o 
 -19   4  14       66.18       69.02     26.34 o 
 -18   4  14       71.03       81.15     23.00 o 
 -17   4  14       39.04       47.01     20.07 o 
 -16   4  14       75.01       64.09     20.76 o 
 -15   4  14        0.22       -2.44     16.04 o 
 -14   4  14       10.16       20.39     14.22 o 
 -13   4  14       96.45      103.06     15.73 o 
 -12   4  14      125.91      132.51     14.23 o 
 -11   4  14        0.02       -9.19      9.19 o 
 -10   4  14      427.15      445.23     15.87 o 
  -9   4  14       36.63       46.57      9.03 o 
  -8   4  14       34.15       26.44      7.78 o 
  -7   4  14      417.44      400.36     12.46 o 
  -6   4  14     2542.00     2476.43     28.53 o 
  -5   4  14       14.05       13.04      7.35 o 
  -4   4  14      462.62      467.94     11.60 o 
  -3   4  14      184.17      187.80      9.01 o 
  -2   4  14       67.49       64.00      7.31 o 
  -1   4  14      769.81      765.06     15.67 o 
   0   4  14      716.82      737.84     15.07 o 
   1   4  14       12.29        3.34      6.72 o 
   2   4  14       20.88       17.98      7.54 o 
   3   4  14       13.43       -7.65      7.65 o 
   4   4  14     1548.88     1532.16     25.25 o 
   5   4  14        7.54        3.45      8.56 o 
   6   4  14       26.74       29.59      9.65 o 
   7   4  14       25.44       27.07     10.43 o 
   8   4  14      345.45      311.47     22.16 o 
   9   4  14       74.83      101.98     13.75 o 
  10   4  14        1.00      -13.11     13.11 o 
  11   4  14        1.97       -7.55     13.41 o 
  12   4  14        0.49       -7.20     14.11 o 
  13   4  14        8.44       -1.95     16.44 o 
  14   4  14       11.10        8.63     42.47 o 
 -18   5  14      251.12      268.17     40.02 o 
 -17   5  14        2.18      -18.22     18.22 o 
 -16   5  14       26.01       49.51     19.92 o 
 -15   5  14       12.64        6.28     18.15 o 
 -14   5  14      230.38      245.42     20.36 o 
 -13   5  14       59.09       40.07     14.90 o 
 -12   5  14      104.94      129.08     16.53 o 
 -11   5  14      306.99      297.99     17.95 o 
 -10   5  14      908.62      927.95     28.06 o 
  -9   5  14      207.45      190.22     13.47 o 
  -8   5  14      210.47      217.87     16.45 o 
  -7   5  14        3.70       14.80      9.17 o 
  -6   5  14        0.30       15.38      8.74 o 
  -5   5  14      211.45      211.07     12.52 o 
  -4   5  14     2169.37     2019.13     29.48 o 
  -3   5  14        1.78       -3.66      8.23 o 
  -2   5  14       18.02        5.38      8.54 o 
  -1   5  14       54.35       49.90      8.83 o 
   0   5  14     1000.45      940.80     20.91 o 
   1   5  14       28.29       30.00      8.96 o 
   2   5  14       25.76       14.41      8.87 o 
   3   5  14      113.57      120.68     11.11 o 
   4   5  14       17.70       20.05      9.88 o 
   5   5  14       12.07       11.52      7.50 o 
   6   5  14      109.71      117.90     10.33 o 
   7   5  14      125.96      141.82     12.75 o 
   8   5  14       88.24      101.00     12.23 o 
   9   5  14        7.34        8.99     13.03 o 
  10   5  14       72.16       66.12     15.47 o 
  11   5  14       28.03       39.23     15.14 o 
  12   5  14      510.77      609.16     31.24 o 
 -15   6  14       68.80       23.69     26.61 o 
 -14   6  14       28.75       -9.17     20.91 o 
 -13   6  14       37.90       22.36     19.06 o 
 -12   6  14      172.73      161.36     19.31 o 
 -11   6  14       18.61        6.04     13.76 o 
 -10   6  14      234.75      241.10     19.39 o 
  -9   6  14       22.31       11.74     12.52 o 
  -8   6  14      196.42      179.97     14.52 o 
  -7   6  14        3.75      -11.26     11.26 o 
  -6   6  14      508.65      518.43     21.25 o 
  -5   6  14      378.49      363.69     20.24 o 
  -4   6  14       21.61       24.40     12.85 o 
  -3   6  14        0.02       -5.16     11.90 o 
  -2   6  14      279.96      304.14     18.86 o 
  -1   6  14      318.26      359.67     18.30 o 
   0   6  14      280.93      294.58     15.67 o 
   1   6  14       49.02       32.46     12.91 o 
   2   6  14       15.65       14.30     12.79 o 
   3   6  14        9.09       17.01     10.97 o 
   4   6  14      677.56      674.31     23.09 o 
   5   6  14      122.04      131.08     14.64 o 
   6   6  14      150.42      168.23     15.97 o 
   7   6  14        0.02       -6.04     12.96 o 
   8   6  14      182.01      176.08     18.54 o 
   9   6  14        3.76      -13.56     13.56 o 
  10   6  14       16.82       37.87     45.46 o 
 -12   7  14       10.30        5.70     23.81 o 
 -11   7  14       69.89       62.98     20.77 o 
 -10   7  14      366.00      369.27     30.37 o 
  -9   7  14       86.32       78.01     15.35 o 
  -8   7  14      142.96      125.91     14.41 o 
  -7   7  14       61.47       63.76     14.14 o 
  -6   7  14      102.50      103.91     17.94 o 
  -5   7  14      335.73      322.27     20.06 o 
  -4   7  14      286.95      265.58     18.56 o 
  -3   7  14      367.41      350.11     20.46 o 
  -2   7  14       21.15       14.97     13.80 o 
  -1   7  14       13.18       32.68     13.63 o 
   0   7  14      270.36      278.50     15.87 o 
   1   7  14      233.76      267.33     16.29 o 
   2   7  14       12.96       -0.48     11.99 o 
   3   7  14        7.32       -3.19     14.89 o 
   4   7  14       18.94       11.52     14.10 o 
   5   7  14      110.09      117.03     16.27 o 
   6   7  14        3.52       21.88     17.02 o 
   7   7  14       12.05      -22.87     22.87 o 
   8   7  14      125.50       78.31     43.80 o 
  -9   8  14       52.26       12.61     32.52 o 
  -8   8  14       41.85       16.34     30.53 o 
  -7   8  14        8.67       14.93     18.49 o 
  -6   8  14       67.14       87.34     32.85 o 
  -5   8  14      176.48      191.77     42.14 o 
  -4   8  14      148.07      186.74     24.55 o 
  -3   8  14        9.74       13.55     18.23 o 
  -2   8  14      132.62      135.39     23.32 o 
  -1   8  14      142.65      130.40     19.94 o 
   0   8  14      236.64      224.82     21.33 o 
   1   8  14       19.46        8.68     16.34 o 
   2   8  14        8.92        5.69     19.37 o 
   3   8  14      214.33      247.33     28.05 o 
   4   8  14      335.52      359.70     45.13 o 
 -21   0  15       86.53      133.69     35.66 o 
 -19   0  15       53.73       86.11     31.14 o 
 -17   0  15       13.60       49.80     51.43 o 
 -15   0  15      369.32      389.03     38.61 o 
 -13   0  15      619.61      654.16     42.28 o 
 -11   0  15     1170.12     1152.63     24.63 o 
  -9   0  15      492.94      449.57     13.76 o 
  -7   0  15       91.48      101.44      8.87 o 
  -5   0  15     3635.97     3323.69     32.84 o 
  -3   0  15     5510.88     5091.50     52.06 o 
  -1   0  15     3226.28     2974.16     30.48 o 
   1   0  15     1535.36     1375.34     24.01 o 
   3   0  15      464.58      432.79     15.80 o 
   5   0  15        5.59       29.08      9.45 o 
   7   0  15      416.44      416.61     36.02 o 
   9   0  15       47.81       45.08     16.38 o 
  11   0  15        1.39       -1.01     16.16 o 
  13   0  15      345.92      317.98     29.86 o 
  15   0  15        0.33        0.58     21.60 o 
 -21   1  15      262.77      332.93     46.79 o 
 -20   1  15       10.07       -9.33     19.67 o 
 -19   1  15        4.05       23.22     19.90 o 
 -18   1  15        3.02      -17.78     17.78 o 
 -17   1  15      585.28      605.30     40.90 o 
 -16   1  15       13.20       28.16     23.29 o 
 -15   1  15       15.07        5.39     16.66 o 
 -14   1  15       68.31       92.86     14.98 o 
 -13   1  15       76.39       95.28     12.07 o 
 -12   1  15       96.22      115.84     11.95 o 
 -11   1  15      253.75      307.12     11.30 o 
 -10   1  15       40.03       41.63      6.73 o 
  -9   1  15       65.25       59.56      6.28 o 
  -8   1  15      674.81      620.94     11.24 o 
  -7   1  15      210.32      234.16      7.62 o 
  -6   1  15       40.62       34.27      4.68 o 
  -5   1  15     1075.84     1073.00     11.69 o 
  -4   1  15      350.82      326.88      7.04 o 
  -3   1  15      513.41      474.53      8.29 o 
  -2   1  15      250.22      264.80      6.82 o 
  -1   1  15     1205.23     1154.58     12.35 o 
   0   1  15      474.34      463.59      8.69 o 
   1   1  15       51.36       50.40      5.14 o 
   2   1  15       27.98       52.31      6.95 o 
   3   1  15      500.55      484.70     11.88 o 
   4   1  15       26.91       10.30      7.90 o 
   5   1  15     1220.57     1225.65     19.47 o 
   6   1  15      175.48      177.87     10.19 o 
   7   1  15       34.58       22.46      8.17 o 
   8   1  15       12.38       -1.29      9.86 o 
   9   1  15      746.89      743.99     21.80 o 
  10   1  15        4.72       14.85     12.03 o 
  11   1  15       68.99       65.20     14.12 o 
  12   1  15       49.68       59.16     16.78 o 
  13   1  15      403.57      431.81     21.62 o 
  14   1  15       44.70       39.87     17.36 o 
  15   1  15       35.91       17.42     20.25 o 
 -21   2  15      231.66      273.42     59.06 o 
 -20   2  15        0.12       11.59     34.34 o 
 -19   2  15       50.49       83.34     25.88 o 
 -18   2  15       34.85       -9.19     21.14 o 
 -17   2  15      147.70      164.63     37.84 o 
 -16   2  15       56.13       65.38     15.89 o 
 -15   2  15        1.67        5.90     13.69 o 
 -14   2  15        7.20       10.65     11.83 o 
 -13   2  15       26.12       23.62      9.39 o 
 -12   2  15       52.52       33.35     10.85 o 
 -11   2  15       60.89       57.49      8.54 o 
 -10   2  15      278.25      236.24     10.32 o 
  -9   2  15     4121.39     3947.99     33.08 o 
  -8   2  15       61.23       51.30      6.63 o 
  -7   2  15      838.51      867.27     13.50 o 
  -6   2  15      156.21      154.56      7.35 o 
  -5   2  15     3759.53     3539.61     28.81 o 
  -4   2  15     1115.72     1106.43     15.18 o 
  -3   2  15     4093.84     3929.76     33.56 o 
  -2   2  15       49.86       43.98      6.29 o 
  -1   2  15        3.06       -4.40      5.27 o 
   0   2  15      110.37      108.04      6.84 o 
   1   2  15     1953.68     1813.65     19.38 o 
   2   2  15        4.42       -1.91      6.22 o 
   3   2  15       69.91       51.49      7.45 o 
   4   2  15      616.86      634.30     15.68 o 
   5   2  15     1678.89     1679.41     30.63 o 
   6   2  15      353.15      354.43     14.25 o 
   7   2  15      263.47      271.69     13.56 o 
   8   2  15       11.32        2.05      9.02 o 
   9   2  15       23.89       18.20      9.78 o 
  10   2  15      142.81      129.78     13.20 o 
  11   2  15       25.11       33.76     13.29 o 
  12   2  15       11.46        9.71     13.89 o 
  13   2  15      313.58      320.93     24.38 o 
  14   2  15        0.06       12.38     17.81 o 
  15   2  15       16.44       10.00     30.93 o 
 -20   3  15        0.35       49.77     45.79 o 
 -19   3  15       33.49       91.56     32.85 o 
 -18   3  15        4.08       20.45     20.23 o 
 -17   3  15      379.93      366.08     26.58 o 
 -16   3  15       14.99        5.39     15.28 o 
 -15   3  15        0.95       -3.44     14.44 o 
 -14   3  15       25.81       18.56     11.27 o 
 -13   3  15      197.13      200.57     13.75 o 
 -12   3  15       70.10       63.63      9.29 o 
 -11   3  15       99.32       91.02     11.48 o 
 -10   3  15       19.25        4.72      6.91 o 
  -9   3  15      233.07      247.10     11.18 o 
  -8   3  15       97.28       72.65      8.11 o 
  -7   3  15     1557.52     1528.62     21.45 o 
  -6   3  15       19.09        3.92      6.63 o 
  -5   3  15      271.98      297.40      9.62 o 
  -4   3  15        2.59       -6.83      6.83 o 
  -3   3  15     1360.17     1232.06     19.39 o 
  -2   3  15       95.22       73.53      8.29 o 
  -1   3  15      200.56      218.24      9.44 o 
   0   3  15      364.94      325.87     10.70 o 
   1   3  15     1452.46     1427.98     20.31 o 
   2   3  15       56.38       43.65      7.86 o 
   3   3  15      255.80      241.20     11.44 o 
   4   3  15       16.12        1.09      8.11 o 
   5   3  15      206.41      214.97     12.16 o 
   6   3  15       61.72       39.40      9.86 o 
   7   3  15       37.70       34.91     10.42 o 
   8   3  15       50.56       47.04     11.41 o 
   9   3  15      280.29      258.44     16.96 o 
  10   3  15       97.30       86.76     13.67 o 
  11   3  15       37.42       24.61     12.91 o 
  12   3  15       46.06       59.46     15.63 o 
  13   3  15       80.33       57.47     17.49 o 
  14   3  15       23.75        0.02     23.97 o 
 -19   4  15       65.16       39.76     30.71 o 
 -18   4  15       19.10       -9.88     19.91 o 
 -17   4  15       69.94       82.68     38.89 o 
 -16   4  15       90.99       63.64     20.86 o 
 -15   4  15      393.13      458.83     28.38 o 
 -14   4  15        0.28       26.75     15.04 o 
 -13   4  15       67.43       41.27     14.51 o 
 -12   4  15      147.59      135.47     14.68 o 
 -11   4  15       14.01       27.58     10.32 o 
 -10   4  15       23.33       25.04      9.50 o 
  -9   4  15     1034.23     1040.35     19.74 o 
  -8   4  15      257.00      264.37     12.22 o 
  -7   4  15       45.11       41.91      8.10 o 
  -6   4  15       11.04       13.39      7.24 o 
  -5   4  15      685.54      692.62     15.57 o 
  -4   4  15      421.92      405.71     13.05 o 
  -3   4  15      627.46      615.75     15.26 o 
  -2   4  15        8.62        4.91      7.48 o 
  -1   4  15        0.07       10.66      7.20 o 
   0   4  15       73.66       56.98      7.84 o 
   1   4  15     1111.92     1094.16     22.72 o 
   2   4  15      403.25      404.41     16.14 o 
   3   4  15        3.21       -4.99      8.20 o 
   4   4  15        0.09       -3.11      8.38 o 
   5   4  15      312.55      310.35     14.12 o 
   6   4  15       17.51       19.98     10.06 o 
   7   4  15       81.12       55.73     11.62 o 
   8   4  15       13.87       22.15     13.80 o 
   9   4  15        0.53       17.60     13.53 o 
  10   4  15       31.28       45.69     14.88 o 
  11   4  15        1.17       29.32     14.72 o 
  12   4  15       10.59       16.84     16.01 o 
  13   4  15      444.88      448.91     30.95 o 
 -18   5  15      187.75      161.27     49.77 o 
 -17   5  15      301.26      371.97     53.55 o 
 -16   5  15        1.36       -2.22     18.18 o 
 -15   5  15       78.37      106.66     17.81 o 
 -14   5  15       35.04       38.20     17.71 o 
 -13   5  15      529.91      566.06     26.33 o 
 -12   5  15       37.22       40.39     14.54 o 
 -11   5  15       18.06       22.26     12.81 o 
 -10   5  15        1.71       -3.90     11.65 o 
  -9   5  15        0.60        2.33     10.11 o 
  -8   5  15        9.48       18.86     10.84 o 
  -7   5  15      517.89      508.14     19.09 o 
  -6   5  15      276.78      268.01     14.14 o 
  -5   5  15      214.11      178.05     13.13 o 
  -4   5  15       61.38       73.93     10.96 o 
  -3   5  15      368.20      341.33     21.67 o 
  -2   5  15        2.94       -4.78      9.46 o 
  -1   5  15      415.85      420.50     15.07 o 
   0   5  15      245.24      242.23     14.58 o 
   1   5  15       93.34       86.11      8.80 o 
   2   5  15       26.07       11.09      8.48 o 
   3   5  15      334.59      330.50     19.56 o 
   4   5  15      652.17      660.10     18.36 o 
   5   5  15      303.21      295.82     12.84 o 
   6   5  15       42.53       39.53     10.74 o 
   7   5  15       41.86        4.63     10.60 o 
   8   5  15       84.23       88.68     15.11 o 
   9   5  15      261.39      263.13     19.94 o 
  10   5  15       45.00       53.54     15.16 o 
  11   5  15        2.31       28.03     16.84 o 
  12   5  15        3.39      -16.97     29.08 o 
 -15   6  15       58.29      104.19     48.45 o 
 -14   6  15       22.12       31.06     21.65 o 
 -13   6  15       71.70       89.16     23.77 o 
 -12   6  15       14.57        3.92     15.83 o 
 -11   6  15        4.19       10.70     16.97 o 
 -10   6  15        5.83      -12.76     12.76 o 
  -9   6  15      600.42      599.74     27.73 o 
  -8   6  15      102.95      130.40     14.90 o 
  -7   6  15        5.72       -6.13     11.56 o 
  -6   6  15        3.10       -9.97     12.81 o 
  -5   6  15        5.53       12.83     12.90 o 
  -4   6  15      195.88      222.54     17.64 o 
  -3   6  15      960.06      960.90     29.36 o 
  -2   6  15        4.94       -9.44     12.48 o 
  -1   6  15       38.36        8.85     11.68 o 
   0   6  15      188.74      184.64     14.53 o 
   1   6  15      542.86      554.12     20.71 o 
   2   6  15      185.57      150.16     16.39 o 
   3   6  15       14.72       13.21     11.45 o 
   4   6  15      213.98      211.46     16.14 o 
   5   6  15       20.66       23.18     13.23 o 
   6   6  15       82.79       88.83     15.53 o 
   7   6  15        2.34      -12.91     12.91 o 
   8   6  15       89.47      121.02     17.21 o 
   9   6  15       18.25        8.64     22.53 o 
 -12   7  15      224.27      254.18     45.13 o 
 -11   7  15       20.00        1.88     19.41 o 
 -10   7  15       91.31      125.18     19.26 o 
  -9   7  15       12.60       11.92     14.61 o 
  -8   7  15       32.48       37.46     12.63 o 
  -7   7  15       54.23       48.20     13.67 o 
  -6   7  15       87.11      116.10     15.04 o 
  -5   7  15       28.46       34.81     13.72 o 
  -4   7  15        2.94        3.90     13.60 o 
  -3   7  15      148.74      158.68     16.88 o 
  -2   7  15      143.70      159.21     16.86 o 
  -1   7  15      175.24      193.44     20.69 o 
   0   7  15        8.31       22.66     12.48 o 
   1   7  15        4.10       15.11     11.71 o 
   2   7  15       49.22       49.20     12.76 o 
   3   7  15        7.15       11.86     13.98 o 
   4   7  15        0.73       -1.89     14.54 o 
   5   7  15      410.56      406.96     27.16 o 
   6   7  15        4.93      -18.49     18.49 o 
   7   7  15        0.07      -26.55     35.17 o 
  -8   8  15      124.62      112.83     24.89 o 
  -7   8  15        5.88       21.36     19.56 o 
  -6   8  15        2.53      -23.89     23.89 o 
  -5   8  15      275.30      372.97     38.49 o 
  -4   8  15      190.52      153.88     25.28 o 
  -3   8  15      117.57      142.78     27.54 o 
  -2   8  15        3.60      -14.36     15.47 o 
  -1   8  15        3.73        6.72     18.70 o 
   0   8  15      139.61      167.51     23.23 o 
   1   8  15      249.73      262.18     27.17 o 
   2   8  15       35.76       19.41     21.26 o 
   3   8  15        0.36       25.22     34.51 o 
 -20   0  16      116.46      158.63     35.79 o 
 -18   0  16      474.81      646.95     68.02 o 
 -16   0  16      817.53      870.44     77.65 o 
 -14   0  16      759.86      969.40     53.00 o 
 -12   0  16     1166.67     1088.47     36.07 o 
 -10   0  16      324.31      279.70     14.27 o 
  -8   0  16      902.60      802.43     17.62 o 
  -6   0  16        5.71       -1.70      6.53 o 
  -4   0  16      883.40      921.27     15.95 o 
  -2   0  16     1553.25     1540.00     19.82 o 
   0   0  16       10.54       13.77      7.78 o 
   2   0  16        4.45        7.38      8.17 o 
   4   0  16       47.22       57.50     10.55 o 
   6   0  16      343.78      318.16     20.55 o 
   8   0  16      240.82      230.36     22.60 o 
  10   0  16     1714.23     1732.34     57.96 o 
  12   0  16       59.79       28.06     24.66 o 
  14   0  16      475.21      478.96     40.21 o 
 -21   1  16        5.63       20.57     30.03 o 
 -20   1  16      780.42      888.79     68.01 o 
 -19   1  16       56.07       74.31     22.06 o 
 -18   1  16       95.48      148.10     23.70 o 
 -17   1  16       33.86       27.05     19.63 o 
 -16   1  16      227.65      332.17     39.85 o 
 -15   1  16       17.35        1.56     19.10 o 
 -14   1  16      177.63      239.99     22.06 o 
 -13   1  16        0.01       -9.96     11.82 o 
 -12   1  16        0.33       -9.21      9.21 o 
 -11   1  16      432.60      397.58     14.21 o 
 -10   1  16       16.81       13.42      6.67 o 
  -9   1  16      113.53      119.50      8.25 o 
  -8   1  16     1204.59     1102.10     15.04 o 
  -7   1  16      311.88      296.49      8.80 o 
  -6   1  16      644.33      623.65      9.71 o 
  -5   1  16     1257.39     1187.74     12.16 o 
  -4   1  16     2297.82     2142.80     16.91 o 
  -3   1  16     1205.69     1147.35     12.23 o 
  -2   1  16       35.40       31.73      4.94 o 
  -1   1  16        2.37       26.97      6.32 o 
   0   1  16      170.85      182.28      6.74 o 
   1   1  16      401.63      407.31      9.13 o 
   2   1  16     3667.17     3478.51     32.52 o 
   3   1  16       67.06       76.46      8.00 o 
   4   1  16      106.47      103.23      8.85 o 
   5   1  16       16.96       22.75      7.80 o 
   6   1  16      361.84      365.65     13.44 o 
   7   1  16       67.30       51.46     10.05 o 
   8   1  16      213.40      233.76     14.55 o 
   9   1  16      118.85      109.02     14.36 o 
  10   1  16      221.55      258.48     17.95 o 
  11   1  16       48.95       33.63     13.51 o 
  12   1  16       22.18       18.39     13.32 o 
  13   1  16        4.89       -2.60     13.03 o 
  14   1  16       37.92       50.88     17.47 o 
 -21   2  16        9.04      -25.22     39.16 o 
 -20   2  16        3.71       22.30     26.53 o 
 -19   2  16        0.65      -14.62     28.00 o 
 -18   2  16      105.04      120.58     26.55 o 
 -17   2  16        2.51       26.34     22.09 o 
 -16   2  16      300.79      316.95     21.79 o 
 -15   2  16        0.62       -5.93     12.04 o 
 -14   2  16       12.79        7.67     11.99 o 
 -13   2  16        0.79       -6.97     10.60 o 
 -12   2  16      536.74      480.54     17.63 o 
 -11   2  16        8.55        4.35      8.80 o 
 -10   2  16      427.92      443.01     12.97 o 
  -9   2  16      567.91      565.97     13.77 o 
  -8   2  16      380.28      378.72     10.47 o 
  -7   2  16      341.30      326.32     10.08 o 
  -6   2  16      389.90      404.97     11.79 o 
  -5   2  16       14.96        6.77      6.40 o 
  -4   2  16      192.49      176.87      8.24 o 
  -3   2  16       47.01       39.07      6.36 o 
  -2   2  16     1812.95     1758.55     19.09 o 
  -1   2  16       19.22       10.56      5.72 o 
   0   2  16      354.24      342.95      9.86 o 
   1   2  16      510.90      505.66     11.72 o 
   2   2  16     2856.20     2724.35     27.92 o 
   3   2  16      137.56      138.19      9.09 o 
   4   2  16        9.75        9.06      7.85 o 
   5   2  16      109.87      102.60      9.84 o 
   6   2  16       20.43       -0.10      8.71 o 
   7   2  16      167.67      183.01     15.56 o 
   8   2  16        2.18       -8.85      8.85 o 
   9   2  16       12.01       17.66     11.65 o 
  10   2  16      152.67      156.50     16.13 o 
  11   2  16        9.75       22.27     14.07 o 
  12   2  16        7.88       11.26     16.19 o 
  13   2  16        0.46       14.99     16.57 o 
  14   2  16      181.61      156.28     25.68 o 
 -20   3  16      714.99      885.30     90.92 o 
 -19   3  16       29.73        4.88     27.67 o 
 -18   3  16        0.17        0.11     19.45 o 
 -17   3  16       17.70       12.86     21.59 o 
 -16   3  16       26.29       15.33     13.74 o 
 -15   3  16      772.97      820.18     26.51 o 
 -14   3  16      366.60      368.36     17.63 o 
 -13   3  16        5.29       15.19      9.49 o 
 -12   3  16      169.68      187.03     14.53 o 
 -11   3  16      302.20      295.29     12.99 o 
 -10   3  16       31.75       38.78      7.36 o 
  -9   3  16       79.62       74.85      8.95 o 
  -8   3  16     1057.28      993.30     19.29 o 
  -7   3  16      150.50      155.49      9.93 o 
  -6   3  16      612.23      562.03     14.95 o 
  -5   3  16        0.59        2.01      6.98 o 
  -4   3  16     1423.22     1397.20     21.20 o 
  -3   3  16       25.35       18.35      7.60 o 
  -2   3  16     2363.84     2287.83     27.69 o 
  -1   3  16       21.78       13.75      6.83 o 
   0   3  16      167.40      173.98      9.18 o 
   1   3  16       35.10       41.30      8.43 o 
   2   3  16     1071.56     1049.40     20.63 o 
   3   3  16      109.68      108.28     10.17 o 
   4   3  16       18.52       11.06      8.67 o 
   5   3  16        0.96        1.37      9.12 o 
   6   3  16      867.42      824.03     21.60 o 
   7   3  16        0.40       -9.23      9.23 o 
   8   3  16       23.72       18.98     14.35 o 
   9   3  16       91.99       93.78     18.35 o 
  10   3  16      105.76      113.00     14.27 o 
  11   3  16        0.08      -13.77     13.77 o 
  12   3  16       44.25       44.60     21.72 o 
  13   3  16        0.66       57.47     22.51 o 
  14   3  16       34.41       22.56     45.79 o 
 -19   4  16       18.72       33.18     50.44 o 
 -18   4  16      171.19      152.35     25.08 o 
 -17   4  16        4.33       -6.11     19.17 o 
 -16   4  16      388.15      399.41     30.30 o 
 -15   4  16       17.02        4.67     15.40 o 
 -14   4  16        0.38       16.17     14.96 o 
 -13   4  16      142.99      120.62     16.89 o 
 -12   4  16      981.02     1021.16     28.31 o 
 -11   4  16      117.59      129.37     14.90 o 
 -10   4  16      166.76      166.47     11.10 o 
  -9   4  16       86.41      103.10      9.82 o 
  -8   4  16      997.73      990.40     20.14 o 
  -7   4  16       79.14       75.16      9.50 o 
  -6   4  16      218.48      233.86     12.41 o 
  -5   4  16      231.69      259.33     11.98 o 
  -4   4  16        4.68        0.18      7.75 o 
  -3   4  16       85.88       80.63      9.14 o 
  -2   4  16      944.44      865.33     18.41 o 
  -1   4  16        2.33       -3.70      7.52 o 
   0   4  16        0.37        4.15      7.54 o 
   1   4  16      245.94      246.04     12.35 o 
   2   4  16      269.34      248.01     12.72 o 
   3   4  16       33.66       35.26      9.22 o 
   4   4  16       54.48       40.29      9.74 o 
   5   4  16       35.94       44.38     10.63 o 
   6   4  16      297.60      312.80     16.26 o 
   7   4  16        7.82       -2.59     13.92 o 
   8   4  16        7.65       26.62     13.66 o 
   9   4  16       36.98       74.12     15.43 o 
  10   4  16      344.04      389.23     22.91 o 
  11   4  16       72.03       68.21     16.21 o 
  12   4  16        1.29        2.14     17.63 o 
 -17   5  16        3.15       29.50     24.87 o 
 -16   5  16       11.47      -14.93     18.09 o 
 -15   5  16       15.49       -8.95     17.52 o 
 -14   5  16        0.03      -13.92     13.92 o 
 -13   5  16       45.93       36.70     15.35 o 
 -12   5  16       45.07       49.02     16.72 o 
 -11   5  16       17.39        8.45     12.65 o 
 -10   5  16       20.47       23.44     11.69 o 
  -9   5  16        1.22        2.11     10.17 o 
  -8   5  16      159.09      161.76     14.94 o 
  -7   5  16      105.60       92.56     12.46 o 
  -6   5  16       63.85       65.38     11.70 o 
  -5   5  16       67.93       77.59     11.72 o 
  -4   5  16     1732.15     1746.27     27.91 o 
  -3   5  16      561.19      519.92     16.30 o 
  -2   5  16      207.38      198.61     15.83 o 
  -1   5  16       55.76       45.22      9.94 o 
   0   5  16      377.92      409.61     14.56 o 
   1   5  16      335.85      327.33     13.79 o 
   2   5  16      422.14      441.64     22.36 o 
   3   5  16        4.89        3.39      8.99 o 
   4   5  16        7.63        1.87      8.43 o 
   5   5  16       98.40       72.23     12.30 o 
   6   5  16      483.67      490.55     19.24 o 
   7   5  16       21.75       24.84     12.88 o 
   8   5  16       29.05        7.56     13.54 o 
   9   5  16        1.40       -5.90     13.33 o 
  10   5  16      223.84      243.65     22.54 o 
  11   5  16      124.79      124.12     37.83 o 
 -14   6  16        0.62      -17.69     38.74 o 
 -13   6  16        3.92      -24.56     24.56 o 
 -12   6  16      233.75      207.63     23.78 o 
 -11   6  16      255.17      280.35     20.54 o 
 -10   6  16       55.17       48.76     20.18 o 
  -9   6  16       11.31       -1.65     11.85 o 
  -8   6  16       23.08       11.07     14.63 o 
  -7   6  16      153.43      157.05     19.47 o 
  -6   6  16      342.90      368.79     20.91 o 
  -5   6  16       53.01       36.42     14.64 o 
  -4   6  16       18.00        4.09     13.02 o 
  -3   6  16      257.10      249.04     19.16 o 
  -2   6  16      502.90      524.69     28.98 o 
  -1   6  16      142.19      138.70     14.95 o 
   0   6  16      558.13      614.84     22.11 o 
   1   6  16        3.58        5.34     11.45 o 
   2   6  16      132.76      131.18     16.53 o 
   3   6  16       49.27       43.15     12.69 o 
   4   6  16        0.09      -11.40     11.40 o 
   5   6  16       64.06       53.92     14.71 o 
   6   6  16       28.72       22.83     14.20 o 
   7   6  16       64.17       66.83     15.89 o 
   8   6  16       20.66       33.09     17.06 o 
   9   6  16        0.70      -20.57     34.51 o 
 -11   7  16       58.54      111.36     37.83 o 
 -10   7  16        5.56        3.16     25.46 o 
  -9   7  16       37.81       28.78     15.82 o 
  -8   7  16      300.18      330.40     22.08 o 
  -7   7  16        8.30       21.58     14.44 o 
  -6   7  16       11.38        5.62     12.51 o 
  -5   7  16       24.93        3.86     14.51 o 
  -4   7  16      532.27      519.75     24.91 o 
  -3   7  16      335.12      318.64     21.04 o 
  -2   7  16      202.40      207.75     16.52 o 
  -1   7  16       66.74       51.55     13.65 o 
   0   7  16      147.49      148.14     15.90 o 
   1   7  16      106.81       89.83     14.45 o 
   2   7  16     1032.56     1103.79     30.31 o 
   3   7  16        4.75        7.83     14.13 o 
   4   7  16        7.27       13.06     17.60 o 
   5   7  16        1.58       -5.29     19.52 o 
   6   7  16      109.14       96.23     45.13 o 
  -7   8  16      230.71      223.05     52.76 o 
  -6   8  16       28.91       37.83     26.55 o 
  -5   8  16        0.19      -15.26     25.22 o 
  -4   8  16       40.27       29.86     27.87 o 
  -3   8  16        8.40       50.44     27.21 o 
  -2   8  16       51.56       48.62     20.69 o 
  -1   8  16       22.01       31.76     25.88 o 
   0   8  16       26.73       30.24     20.58 o 
   1   8  16        2.91       25.22     31.19 o 
 -21   0  17       23.97       59.73     45.13 o 
 -19   0  17      630.19      637.81     52.56 o 
 -17   0  17      272.37      380.33     42.70 o 
 -15   0  17      967.84      840.25     53.94 o 
 -13   0  17       75.82       92.32     26.74 o 
 -11   0  17      569.17      582.84     28.88 o 
  -9   0  17      876.50      723.90     18.47 o 
  -7   0  17     1062.11     1046.81     20.36 o 
  -5   0  17       33.09       31.70      7.16 o 
  -3   0  17     4580.89     4344.84     41.23 o 
  -1   0  17      228.45      201.72      9.38 o 
   1   0  17     2322.70     2259.04     38.60 o 
   3   0  17      881.44      817.97     21.62 o 
   5   0  17      639.49      683.35     27.34 o 
   7   0  17     1819.21     1754.47     47.76 o 
   9   0  17       64.40       21.44     17.13 o 
  11   0  17      909.81      965.00     43.35 o 
  13   0  17       72.36       66.24     22.21 o 
 -20   1  17        4.35      -19.20     19.20 o 
 -19   1  17      186.42      208.57     27.78 o 
 -18   1  17        9.17      -15.39     18.45 o 
 -17   1  17       69.52      141.43     22.48 o 
 -16   1  17       75.04       63.76     23.35 o 
 -15   1  17      210.94      234.57     28.73 o 
 -14   1  17       81.58       78.26     17.13 o 
 -13   1  17      194.46      169.10     16.98 o 
 -12   1  17       89.87       88.72     12.62 o 
 -11   1  17      437.34      486.44     16.67 o 
 -10   1  17       44.75       48.62      8.03 o 
  -9   1  17        1.88       -8.47      8.47 o 
  -8   1  17      342.55      344.09     10.79 o 
  -7   1  17     1179.24     1142.30     17.67 o 
  -6   1  17        5.39       -2.52      4.87 o 
  -5   1  17       77.67       77.70      5.69 o 
  -4   1  17       81.37       86.22      5.51 o 
  -3   1  17     1660.67     1538.70     15.07 o 
  -2   1  17      144.26      139.49      6.25 o 
  -1   1  17     3464.69     3291.95     28.06 o 
   0   1  17        4.04       -2.92      5.61 o 
   1   1  17       38.28       34.96      6.05 o 
   2   1  17      950.50      923.94     16.14 o 
   3   1  17      563.50      542.25     14.21 o 
   4   1  17      160.36      151.43     10.18 o 
   5   1  17      133.50      154.31     11.32 o 
   6   1  17       41.19       25.97      9.56 o 
   7   1  17      340.34      347.75     16.29 o 
   8   1  17      177.44      149.69     15.02 o 
   9   1  17      110.84      129.56     15.13 o 
  10   1  17       12.91       15.93     16.87 o 
  11   1  17        2.33        2.60     13.16 o 
  12   1  17        7.42       14.40     13.65 o 
  13   1  17        5.27       14.95     14.43 o 
  14   1  17       40.21       33.81     25.27 o 
 -20   2  17        2.64       -0.42     24.41 o 
 -19   2  17      473.00      484.61     39.80 o 
 -18   2  17        6.59       21.17     23.24 o 
 -17   2  17       16.16       24.53     29.87 o 
 -16   2  17       23.55       -0.36     28.93 o 
 -15   2  17      242.07      290.71     21.01 o 
 -14   2  17        2.04        3.03     11.55 o 
 -13   2  17      674.45      706.91     23.74 o 
 -12   2  17        5.44        3.45      9.74 o 
 -11   2  17       64.76       71.08     10.87 o 
 -10   2  17      110.21      106.26      9.45 o 
  -9   2  17       12.70       17.51      7.31 o 
  -8   2  17       81.49       80.29      8.12 o 
  -7   2  17       79.64       80.03      8.66 o 
  -6   2  17       49.90       45.29      5.82 o 
  -5   2  17     1355.19     1325.45     17.62 o 
  -4   2  17       13.64        5.82      6.60 o 
  -3   2  17     2035.81     1903.72     21.63 o 
  -2   2  17      194.61      178.16      8.57 o 
  -1   2  17      669.09      636.50     12.87 o 
   0   2  17      312.17      304.26     15.11 o 
   1   2  17        0.99       -6.42      6.42 o 
   2   2  17        3.76       -0.49      6.95 o 
   3   2  17      298.82      277.72     11.91 o 
   4   2  17       90.61      107.74      9.73 o 
   5   2  17       20.62       11.17      8.72 o 
   6   2  17       20.78       21.88      9.22 o 
   7   2  17      140.84      159.17     12.30 o 
   8   2  17       23.03       17.18     10.71 o 
   9   2  17       23.74       17.55     12.59 o 
  10   2  17       47.60       40.69     14.81 o 
  11   2  17      299.34      291.76     23.41 o 
  12   2  17       12.62        9.90     15.83 o 
  13   2  17        6.77       25.37     19.49 o 
  14   2  17        8.21        4.96     32.85 o 
 -19   3  17       40.51        1.00     33.51 o 
 -18   3  17      250.83      316.80     33.69 o 
 -17   3  17        7.74      -18.55     18.55 o 
 -16   3  17       89.62       85.58     15.20 o 
 -15   3  17       41.50       77.18     19.71 o 
 -14   3  17       33.64       16.41     12.37 o 
 -13   3  17        0.15        1.05      9.79 o 
 -12   3  17       77.67       60.22     10.20 o 
 -11   3  17      931.55      942.57     21.33 o 
 -10   3  17       10.86       15.36      8.45 o 
  -9   3  17       13.69       21.67      8.10 o 
  -8   3  17       95.51       84.54     10.48 o 
  -7   3  17     2170.34     2069.44     28.04 o 
  -6   3  17        7.14       -2.57      7.34 o 
  -5   3  17      823.45      803.77     16.97 o 
  -4   3  17       35.04       24.06      8.51 o 
  -3   3  17     1122.69     1025.31     24.04 o 
  -2   3  17      237.87      227.19     11.46 o 
  -1   3  17      534.46      501.91     14.21 o 
   0   3  17      320.24      330.01     12.61 o 
   1   3  17       71.62       51.34      8.79 o 
   2   3  17       57.72       75.95      9.76 o 
   3   3  17     1334.58     1315.64     27.41 o 
   4   3  17        0.01        1.82      9.19 o 
   5   3  17      287.20      280.90     14.72 o 
   6   3  17       70.60       70.26     11.50 o 
   7   3  17      171.39      191.61     16.39 o 
   8   3  17       69.23       76.64     13.12 o 
   9   3  17       13.78       11.07     12.16 o 
  10   3  17        6.65       20.15     13.47 o 
  11   3  17       37.87        5.59     16.31 o 
  12   3  17        4.59       -1.86     17.81 o 
  13   3  17       82.60      181.84     54.42 o 
 -18   4  17       11.96        2.05     23.28 o 
 -17   4  17       23.39       46.05     21.46 o 
 -16   4  17        9.32       23.18     17.71 o 
 -15   4  17      333.39      383.85     24.65 o 
 -14   4  17       88.71       99.05     17.10 o 
 -13   4  17        7.86        0.69     13.96 o 
 -12   4  17        8.70       17.05     12.66 o 
 -11   4  17      342.28      338.36     17.39 o 
 -10   4  17       44.46       56.04     10.26 o 
  -9   4  17       51.88       53.69      9.27 o 
  -8   4  17      645.52      620.86     17.54 o 
  -7   4  17       37.25       30.40      9.01 o 
  -6   4  17        3.67       12.89      8.35 o 
  -5   4  17       10.20        8.06      8.25 o 
  -4   4  17       11.00        2.62      8.21 o 
  -3   4  17     1040.88     1057.18     28.16 o 
  -2   4  17       21.99       14.04      8.58 o 
  -1   4  17        8.06       -1.42      8.57 o 
   0   4  17      203.73      217.66     11.57 o 
   1   4  17      470.75      464.65     15.92 o 
   2   4  17      282.33      294.61     13.84 o 
   3   4  17      475.39      446.61     18.74 o 
   4   4  17        1.46       -9.67      9.67 o 
   5   4  17       57.65       54.73     11.67 o 
   6   4  17      441.78      473.51     19.38 o 
   7   4  17      562.81      588.94     23.00 o 
   8   4  17       14.55       26.29     13.99 o 
   9   4  17        0.33       -9.32     13.70 o 
  10   4  17       66.60       67.75     16.01 o 
  11   4  17      179.07      198.37     21.49 o 
  12   4  17       33.06        8.78     28.86 o 
 -17   5  17       33.41       50.99     31.82 o 
 -16   5  17        1.36      -18.90     18.90 o 
 -15   5  17       27.34        4.43     18.77 o 
 -14   5  17       31.42       33.46     15.54 o 
 -13   5  17      199.92      207.45     20.68 o 
 -12   5  17        0.31      -13.16     13.57 o 
 -11   5  17       95.25      126.84     16.84 o 
 -10   5  17       61.28       54.19     13.36 o 
  -9   5  17       83.90       80.51     14.10 o 
  -8   5  17      150.69      176.49     14.66 o 
  -7   5  17      680.40      700.93     23.03 o 
  -6   5  17      226.60      211.69     12.83 o 
  -5   5  17       85.70       84.13     11.91 o 
  -4   5  17      111.13      134.51     11.87 o 
  -3   5  17      127.24      124.24     11.85 o 
  -2   5  17      199.52      207.20     12.58 o 
  -1   5  17      271.57      286.55     17.32 o 
   0   5  17       73.21       90.78     10.56 o 
   1   5  17      153.54      147.36     11.35 o 
   2   5  17      115.91      119.56     12.59 o 
   3   5  17      609.71      583.75     19.12 o 
   4   5  17       39.23       60.63     12.82 o 
   5   5  17       16.25        9.19     10.75 o 
   6   5  17        0.28       13.84     12.97 o 
   7   5  17       10.68       29.27     14.03 o 
   8   5  17       32.10       53.01     14.90 o 
   9   5  17        6.22        9.12     14.01 o 
  10   5  17        1.54       -7.78     19.06 o 
  11   5  17        9.71       14.60     38.49 o 
 -14   6  17      158.59      201.47     54.42 o 
 -13   6  17      123.21      123.38     24.69 o 
 -12   6  17       20.56       -0.59     35.37 o 
 -11   6  17       72.45       52.14     19.55 o 
 -10   6  17        2.72      -13.57     13.57 o 
  -9   6  17       18.01       24.23     13.35 o 
  -8   6  17        7.90        3.55     12.36 o 
  -7   6  17       19.54       23.23     12.96 o 
  -6   6  17      102.97      117.58     15.10 o 
  -5   6  17      287.47      302.93     20.82 o 
  -4   6  17        0.12       16.12     17.26 o 
  -3   6  17      696.12      770.03     29.05 o 
  -2   6  17      113.12      123.94     15.13 o 
  -1   6  17      266.44      242.68     17.71 o 
   0   6  17       10.20        7.22     12.04 o 
   1   6  17      177.82      204.08     18.94 o 
   2   6  17       94.08       98.44     15.35 o 
   3   6  17       55.13       46.78     12.92 o 
   4   6  17        2.17       -3.38     12.49 o 
   5   6  17       25.74       38.12     18.01 o 
   6   6  17       57.78       47.11     15.56 o 
   7   6  17       99.28      120.67     18.47 o 
   8   6  17        6.20       52.22     28.25 o 
 -10   7  17       26.94        8.62     19.70 o 
  -9   7  17       15.42        9.80     20.54 o 
  -8   7  17       43.73       43.30     15.81 o 
  -7   7  17      228.27      197.11     20.63 o 
  -6   7  17      115.89      136.61     22.42 o 
  -5   7  17       80.81       63.44     17.03 o 
  -4   7  17       13.90        4.64     15.24 o 
  -3   7  17      248.35      241.81     21.41 o 
  -2   7  17      165.24      190.69     17.94 o 
  -1   7  17      151.34      133.25     16.62 o 
   0   7  17       11.97        8.51     14.07 o 
   1   7  17       72.66       94.08     15.01 o 
   2   7  17       67.01       89.25     15.90 o 
   3   7  17      221.79      277.95     29.61 o 
   4   7  17       20.86       -3.06     24.28 o 
   5   7  17       24.97       -9.29     36.50 o 
  -5   8  17        4.11       -9.95     27.21 o 
  -4   8  17        1.26       27.21     26.55 o 
  -3   8  17      101.65       95.52     22.87 o 
  -2   8  17        4.21       16.15     20.22 o 
  -1   8  17       20.61      -29.20     29.20 o 
 -20   0  18        0.05        6.30     28.16 o 
 -18   0  18      753.29      572.73     71.67 o 
 -16   0  18       35.02        2.62     25.80 o 
 -14   0  18        0.54       10.90     45.46 o 
 -12   0  18       52.29       15.00     23.67 o 
 -10   0  18      370.72      343.17     18.71 o 
  -8   0  18      394.42      356.14     16.56 o 
  -6   0  18      429.17      419.87     12.33 o 
  -4   0  18      740.88      717.19     15.18 o 
  -2   0  18     5031.51     5022.18     45.14 o 
   0   0  18      185.54      188.61     10.32 o 
   2   0  18      771.70      705.76     22.51 o 
   4   0  18     1748.89     1756.67     45.62 o 
   6   0  18       81.50       58.01     17.05 o 
   8   0  18      919.04     1000.19     51.84 o 
  10   0  18      245.92      229.56     24.04 o 
  12   0  18       16.20       -1.64     19.73 o 
  14   0  18       18.86        4.65     39.82 o 
 -20   1  18       80.14        8.96     29.56 o 
 -19   1  18        5.93       -0.41     29.31 o 
 -18   1  18      514.43      561.06     64.66 o 
 -17   1  18        0.16       20.64     19.57 o 
 -16   1  18       26.70        6.66     21.19 o 
 -15   1  18       50.37       43.50     21.50 o 
 -14   1  18      999.61     1019.28     59.26 o 
 -13   1  18        6.01        6.59     14.85 o 
 -12   1  18       13.60        4.93     11.16 o 
 -11   1  18      159.36      150.21     12.63 o 
 -10   1  18      198.42      174.33     13.34 o 
  -9   1  18       47.93       40.00      8.00 o 
  -8   1  18       27.27       11.49      7.19 o 
  -7   1  18      308.74      313.20     10.51 o 
  -6   1  18      840.84      853.84     13.39 o 
  -5   1  18      281.85      275.18      9.32 o 
  -4   1  18     1655.55     1597.38     21.04 o 
  -3   1  18        0.92       -5.02      5.02 o 
  -2   1  18     1416.49     1356.05     15.88 o 
  -1   1  18      484.60      569.55     28.00 o 
   0   1  18       96.71       85.59      7.23 o 
   1   1  18       85.22       95.04      7.75 o 
   2   1  18      306.68      324.57     10.46 o 
   3   1  18       45.83       52.69      8.18 o 
   4   1  18       14.33       22.02      8.98 o 
   5   1  18       48.59       41.43      9.94 o 
   6   1  18       58.93       50.83     10.94 o 
   7   1  18        5.47        1.18     11.08 o 
   8   1  18      114.10       93.81     14.29 o 
   9   1  18        0.58       12.39     12.86 o 
  10   1  18       37.02       15.62     13.69 o 
  11   1  18      162.59      179.19     17.83 o 
  12   1  18      181.19      204.95     18.46 o 
  13   1  18        3.63      -18.58     19.54 o 
 -20   2  18       10.21        0.34     29.93 o 
 -19   2  18        1.25      -15.13     22.69 o 
 -18   2  18      958.29     1070.71     65.13 o 
 -17   2  18      109.81       79.68     43.63 o 
 -16   2  18       95.97      105.61     25.62 o 
 -15   2  18       17.05       24.89     19.20 o 
 -14   2  18      151.40      210.71     27.54 o 
 -13   2  18       11.91       23.36     11.94 o 
 -12   2  18      151.10      199.11     13.97 o 
 -11   2  18        1.60        2.42      9.49 o 
 -10   2  18       92.68       82.27     10.37 o 
  -9   2  18       11.60       23.95      8.03 o 
  -8   2  18      456.06      519.20     14.24 o 
  -7   2  18       61.33       48.87      7.69 o 
  -6   2  18     1286.41     1226.33     18.65 o 
  -5   2  18      212.20      212.52     10.31 o 
  -4   2  18        4.92        0.52      6.93 o 
  -3   2  18      103.36      102.42      8.25 o 
  -2   2  18      301.32      309.64     10.91 o 
  -1   2  18      137.76      121.31      8.72 o 
   0   2  18      469.57      433.72     13.15 o 
   1   2  18        0.08        4.41      7.04 o 
   2   2  18      563.80      554.37     14.72 o 
   3   2  18        5.68       -4.95      8.11 o 
   4   2  18     1842.04     1833.67     28.61 o 
   5   2  18       14.42       20.09      9.21 o 
   6   2  18       84.57       84.26     11.07 o 
   7   2  18      201.52      198.59     14.25 o 
   8   2  18      139.29      131.91     15.37 o 
   9   2  18        1.07       -4.07     13.29 o 
  10   2  18        8.95       37.51     15.09 o 
  11   2  18        1.09      -15.08     15.08 o 
  12   2  18       13.86        4.17     21.14 o 
  13   2  18       51.92      110.02     25.03 o 
 -19   3  18       65.69       76.70     32.37 o 
 -18   3  18      366.10      428.70     37.55 o 
 -17   3  18       47.20       31.33     33.81 o 
 -16   3  18        0.23        3.74     17.39 o 
 -15   3  18        9.88       21.82     12.51 o 
 -14   3  18      329.78      352.78     18.94 o 
 -13   3  18        3.65        2.90     10.61 o 
 -12   3  18      157.09      179.08     12.52 o 
 -11   3  18        2.08       -7.59     10.72 o 
 -10   3  18      668.76      662.05     19.94 o 
  -9   3  18       26.75       39.84      9.19 o 
  -8   3  18       55.68       56.05      9.23 o 
  -7   3  18      176.87      177.69     11.46 o 
  -6   3  18      761.27      767.09     18.00 o 
  -5   3  18      273.04      251.28     12.05 o 
  -4   3  18        2.76       -7.91      7.91 o 
  -3   3  18       72.97       65.65     10.50 o 
  -2   3  18       14.26       16.14      8.96 o 
  -1   3  18      186.20      179.51     11.32 o 
   0   3  18      961.45      936.80     19.24 o 
   1   3  18      165.13      157.23     10.72 o 
   2   3  18     1364.60     1413.94     28.34 o 
   3   3  18        5.55       12.02      9.33 o 
   4   3  18      147.68      140.37     12.36 o 
   5   3  18      220.94      208.26     14.04 o 
   6   3  18       57.43       49.88     12.04 o 
   7   3  18        8.31       18.06     11.78 o 
   8   3  18       54.78       46.48     12.96 o 
   9   3  18       36.08       38.92     13.11 o 
  10   3  18       42.14       47.09     15.65 o 
  11   3  18        0.15       -5.42     15.82 o 
  12   3  18      316.81      319.02     31.59 o 
 -18   4  18      329.70      324.49     36.02 o 
 -17   4  18       37.65       24.77     20.92 o 
 -16   4  18      143.71      148.19     24.05 o 
 -15   4  18       27.37       31.22     16.03 o 
 -14   4  18        5.71       -6.48     14.94 o 
 -13   4  18       84.34       89.42     16.65 o 
 -12   4  18       26.05       28.65     13.57 o 
 -11   4  18        0.03       10.84     11.24 o 
 -10   4  18      633.87      636.14     20.79 o 
  -9   4  18       38.09       34.68      9.45 o 
  -8   4  18        0.34       12.93      9.07 o 
  -7   4  18      184.72      195.69     11.90 o 
  -6   4  18     1019.62      987.29     22.88 o 
  -5   4  18       14.80        6.47      8.61 o 
  -4   4  18        2.92        8.86      9.40 o 
  -3   4  18      104.13      103.76     10.73 o 
  -2   4  18     1032.86     1074.30     22.05 o 
  -1   4  18      300.28      288.94     14.38 o 
   0   4  18      398.35      384.00     13.95 o 
   1   4  18        0.08        3.71      8.55 o 
   2   4  18      180.66      185.76     12.58 o 
   3   4  18      385.82      368.56     16.79 o 
   4   4  18     1157.31     1135.33     27.12 o 
   5   4  18       15.94        8.71     10.86 o 
   6   4  18        1.85       -4.73     11.05 o 
   7   4  18      114.19      136.62     16.62 o 
   8   4  18       62.24       37.31     14.58 o 
   9   4  18       50.08       63.55     15.71 o 
  10   4  18        1.08      -15.69     15.69 o 
  11   4  18        3.43       -5.10     23.24 o 
 -17   5  18       38.41       85.61     45.79 o 
 -16   5  18       55.87       30.22     21.55 o 
 -15   5  18        1.17      -17.59     17.95 o 
 -14   5  18      141.58      148.28     22.65 o 
 -13   5  18       77.00      128.75     19.29 o 
 -12   5  18        0.01       -4.23     14.12 o 
 -11   5  18       23.81        7.84     14.39 o 
 -10   5  18      469.29      429.60     20.12 o 
  -9   5  18       12.79       24.54     12.18 o 
  -8   5  18       46.39       45.39     12.41 o 
  -7   5  18        2.37       -5.26      9.54 o 
  -6   5  18       16.94       24.90      9.98 o 
  -5   5  18      192.19      179.68     13.56 o 
  -4   5  18       42.35       33.52     10.64 o 
  -3   5  18       90.11      107.52     11.67 o 
  -2   5  18      321.78      379.92     15.79 o 
  -1   5  18      128.75      110.31     11.67 o 
   0   5  18      530.36      547.91     21.17 o 
   1   5  18       22.25       17.85      9.53 o 
   2   5  18      178.23      186.70     14.18 o 
   3   5  18        0.71      -10.70     10.70 o 
   4   5  18        7.02       -5.41     12.26 o 
   5   5  18        4.54       -6.12     14.43 o 
   6   5  18      108.74      116.67     16.13 o 
   7   5  18       72.44       84.90     15.63 o 
   8   5  18      139.60      128.75     17.24 o 
   9   5  18        6.24       -5.06     16.88 o 
  10   5  18       18.26       59.88     30.61 o 
 -14   6  18      158.17      132.07     50.44 o 
 -13   6  18       59.69       63.55     23.82 o 
 -12   6  18       17.95      -19.29     19.29 o 
 -11   6  18       93.78      117.90     25.06 o 
 -10   6  18       53.06       59.80     16.78 o 
  -9   6  18       48.88       34.69     13.82 o 
  -8   6  18       20.89        8.45     14.33 o 
  -7   6  18        0.14       -9.75     16.32 o 
  -6   6  18      310.60      348.35     22.48 o 
  -5   6  18      278.96      249.33     20.17 o 
  -4   6  18       29.19        3.18     17.93 o 
  -3   6  18        1.21        1.62     12.62 o 
  -2   6  18      970.00     1039.64     39.62 o 
  -1   6  18      104.70       93.46     16.29 o 
   0   6  18       82.46       81.79     14.84 o 
   1   6  18        0.72        1.90     12.41 o 
   2   6  18      285.22      263.32     18.04 o 
   3   6  18       11.68       -7.72     11.75 o 
   4   6  18      613.14      647.66     27.69 o 
   5   6  18        8.89       18.46     14.56 o 
   6   6  18        0.54      -10.40     14.60 o 
   7   6  18        2.09       -0.89     25.55 o 
 -10   7  18       41.66       21.24     32.52 o 
  -9   7  18       35.77       29.71     17.78 o 
  -8   7  18        0.01        4.05     16.80 o 
  -7   7  18       24.70       10.33     16.24 o 
  -6   7  18      117.97      112.35     24.34 o 
  -5   7  18       93.32       63.04     17.21 o 
  -4   7  18        7.36       -4.44     14.79 o 
  -3   7  18       25.44       33.38     14.43 o 
  -2   7  18      299.99      340.23     21.15 o 
  -1   7  18       42.73       31.10     14.59 o 
   0   7  18       73.86       48.95     15.43 o 
   1   7  18        2.12       -1.14     16.98 o 
   2   7  18       73.45       90.08     18.00 o 
   3   7  18        0.06        9.09     23.53 o 
   4   7  18       29.41      -33.85     33.85 o 
 -19   0  19      124.16      148.66     48.45 o 
 -17   0  19        8.65       35.17     40.48 o 
 -15   0  19      391.31      498.37     45.49 o 
 -13   0  19       84.06       73.09     27.45 o 
 -11   0  19       30.36       29.05     21.79 o 
  -9   0  19      970.11     1002.94     29.52 o 
  -7   0  19      869.57      779.03     20.83 o 
  -5   0  19     1449.96     1386.03     22.08 o 
  -3   0  19      128.89      118.17     10.55 o 
  -1   0  19        7.25        9.36      7.74 o 
   1   0  19     1495.59     1454.27     27.25 o 
   3   0  19        8.12       10.82     14.73 o 
   5   0  19      625.98      693.45     33.26 o 
   7   0  19      191.83      241.58     41.00 o 
   9   0  19       95.61       97.24     21.27 o 
  11   0  19        1.23        4.76     19.64 o 
  13   0  19        0.09       29.89     30.19 o 
 -20   1  19       15.12       46.46     45.13 o 
 -19   1  19       15.46       11.41     24.53 o 
 -18   1  19        5.18       -8.89     19.14 o 
 -17   1  19     1109.52     1214.84     53.23 o 
 -16   1  19        0.11       28.08     22.82 o 
 -15   1  19       30.64       31.30     27.19 o 
 -14   1  19       61.90       65.53     22.44 o 
 -13   1  19      161.61      153.99     18.80 o 
 -12   1  19       62.78       73.80     15.05 o 
 -11   1  19       39.53       29.99     11.36 o 
 -10   1  19       75.92       80.29     10.61 o 
  -9   1  19      321.20      321.78     20.68 o 
  -8   1  19        6.41        8.38      8.06 o 
  -7   1  19       27.00       34.69      7.16 o 
  -6   1  19       34.21       22.81      6.60 o 
  -5   1  19     1919.18     1893.89     20.15 o 
  -4   1  19        2.59        8.46      5.73 o 
  -3   1  19      702.19      605.76     12.45 o 
  -2   1  19      205.92      226.82      8.87 o 
  -1   1  19     2692.61     2523.09     26.00 o 
   0   1  19      246.85      257.37      9.97 o 
   1   1  19      136.33      163.60     10.39 o 
   2   1  19       25.51       23.41      8.33 o 
   3   1  19      973.24      988.23     20.56 o 
   4   1  19        0.07       -8.43      8.43 o 
   5   1  19      530.45      515.08     18.88 o 
   6   1  19        2.02       -6.29     10.53 o 
   7   1  19       38.80       24.21     13.83 o 
   8   1  19       53.68       60.51     14.27 o 
   9   1  19      984.84      996.34     30.24 o 
  10   1  19      109.10      126.98     16.38 o 
  11   1  19       43.01        7.20     13.83 o 
  12   1  19       14.79       24.84     16.50 o 
  13   1  19      161.17      204.35     37.29 o 
 -20   2  19        2.00      -14.72     28.99 o 
 -19   2  19      112.18       73.35     28.02 o 
 -18   2  19       12.62       32.84     24.26 o 
 -17   2  19       27.00       55.97     23.92 o 
 -16   2  19       29.05       13.66     22.28 o 
 -15   2  19        2.78       21.70     19.30 o 
 -14   2  19       61.65       53.70     15.77 o 
 -13   2  19      477.49      532.36     24.58 o 
 -12   2  19       54.65       60.17     12.62 o 
 -11   2  19        4.49       -5.29      9.86 o 
 -10   2  19        1.39       -1.30      9.02 o 
  -9   2  19      633.51      615.64     17.55 o 
  -8   2  19       89.06       80.90      9.74 o 
  -7   2  19       35.40       29.58      7.50 o 
  -6   2  19       71.87       85.69      9.22 o 
  -5   2  19     1194.45     1149.53     20.14 o 
  -4   2  19        0.49       -2.33      7.46 o 
  -3   2  19       25.28       21.12      7.42 o 
  -2   2  19       11.68       18.37      7.49 o 
  -1   2  19      185.00      192.86     10.41 o 
   0   2  19       58.57       57.07      8.55 o 
   1   2  19      692.28      648.61     15.91 o 
   2   2  19       15.43       11.12      8.18 o 
   3   2  19      413.45      433.62     15.31 o 
   4   2  19        0.28       -8.52      8.67 o 
   5   2  19      287.74      296.37     14.82 o 
   6   2  19        3.28       -1.09     10.75 o 
   7   2  19       67.48       72.38     13.98 o 
   8   2  19        5.26       -4.31     13.47 o 
   9   2  19        6.88        1.54     14.05 o 
  10   2  19       10.82       19.35     16.48 o 
  11   2  19      121.37       77.44     19.01 o 
  12   2  19        4.04      -18.32     18.32 o 
  13   2  19       35.30      -38.49     46.46 o 
 -19   3  19       28.09        5.97     44.46 o 
 -18   3  19        4.33        5.23     22.81 o 
 -17   3  19      331.84      330.36     34.05 o 
 -16   3  19        4.02       17.49     25.29 o 
 -15   3  19        1.82      -14.86     14.86 o 
 -14   3  19       43.34       54.35     12.88 o 
 -13   3  19     1303.39     1329.71     26.89 o 
 -12   3  19       85.21       79.09     10.90 o 
 -11   3  19       66.91       68.07     12.90 o 
 -10   3  19       39.82       25.43     10.76 o 
  -9   3  19       22.19       10.32     10.97 o 
  -8   3  19      125.39      133.96     11.25 o 
  -7   3  19        1.35        4.61      8.79 o 
  -6   3  19        0.09        4.63      8.24 o 
  -5   3  19      119.86       97.49     10.19 o 
  -4   3  19        2.04       -2.51      8.42 o 
  -3   3  19      128.58      123.28     11.16 o 
  -2   3  19      140.96      129.63     11.56 o 
  -1   3  19     1206.57     1176.48     22.56 o 
   0   3  19        1.50       -8.36      8.36 o 
   1   3  19       16.11       38.95      9.42 o 
   2   3  19       73.49       44.79      9.67 o 
   3   3  19      235.88      239.79     14.32 o 
   4   3  19      162.84      189.39     13.50 o 
   5   3  19      281.87      270.71     16.22 o 
   6   3  19        3.42       17.90     11.72 o 
   7   3  19        2.94      -10.94     11.63 o 
   8   3  19       41.93       28.06     14.28 o 
   9   3  19      353.26      378.83     23.50 o 
  10   3  19       12.31      -13.34     15.45 o 
  11   3  19        5.21       14.49     18.74 o 
 -17   4  19       39.53       62.86     25.19 o 
 -16   4  19        0.02        6.55     19.48 o 
 -15   4  19       98.21      129.09     19.06 o 
 -14   4  19       22.82       13.92     15.44 o 
 -13   4  19      256.19      239.39     20.76 o 
 -12   4  19        6.19      -11.37     11.37 o 
 -11   4  19        5.30       19.77     12.00 o 
 -10   4  19      112.87      118.22     12.93 o 
  -9   4  19      484.03      466.73     17.64 o 
  -8   4  19        6.90       13.66      9.55 o 
  -7   4  19       35.07       30.40      9.94 o 
  -6   4  19       19.71       28.19      9.95 o 
  -5   4  19      894.38      909.97     21.55 o 
  -4   4  19      260.90      278.51     14.15 o 
  -3   4  19        1.17       -2.45      9.24 o 
  -2   4  19        0.51       -9.14      9.14 o 
  -1   4  19      167.55      178.19     12.59 o 
   0   4  19       60.87       70.34      9.72 o 
   1   4  19      695.88      734.84     20.45 o 
   2   4  19        0.29       -9.13      9.32 o 
   3   4  19      122.13       97.98     12.68 o 
   4   4  19       40.18       26.79     11.22 o 
   5   4  19      287.04      295.34     16.81 o 
   6   4  19        0.30       14.67     13.51 o 
   7   4  19       53.21       61.10     15.14 o 
   8   4  19       18.69      -13.84     13.84 o 
   9   4  19       76.77       90.46     17.23 o 
  10   4  19        2.05       40.76     21.15 o 
 -16   5  19       49.51       46.63     30.62 o 
 -15   5  19        1.09        3.06     22.99 o 
 -14   5  19        0.02       16.66     18.79 o 
 -13   5  19      689.58      654.30     29.36 o 
 -12   5  19       36.29       39.91     15.62 o 
 -11   5  19       25.68       20.42     14.75 o 
 -10   5  19       48.76       31.37     14.02 o 
  -9   5  19       65.22       51.94     12.77 o 
  -8   5  19      152.55      187.05     15.88 o 
  -7   5  19       37.85       12.25     12.54 o 
  -6   5  19      203.37      198.94     13.74 o 
  -5   5  19       79.32       78.16     11.42 o 
  -4   5  19      497.26      494.37     19.45 o 
  -3   5  19       16.82       13.49     10.59 o 
  -2   5  19       16.42       12.10     10.22 o 
  -1   5  19     1226.49     1266.45     29.35 o 
   0   5  19      126.18      150.22     15.00 o 
   1   5  19       15.68       15.63     10.60 o 
   2   5  19      283.42      297.80     17.70 o 
   3   5  19      281.06      283.90     17.87 o 
   4   5  19      487.81      473.54     22.93 o 
   5   5  19      213.10      185.97     17.78 o 
   6   5  19       26.65       12.19     13.88 o 
   7   5  19       11.01       14.51     14.41 o 
   8   5  19       79.44       79.86     19.81 o 
   9   5  19       88.83       82.66     66.03 o 
 -13   6  19       90.13       94.24     46.46 o 
 -12   6  19       22.17       -5.45     20.48 o 
 -11   6  19       31.53       14.82     21.41 o 
 -10   6  19        8.52       -8.44     20.21 o 
  -9   6  19      167.87      171.15     16.97 o 
  -8   6  19        0.13        0.22     13.14 o 
  -7   6  19        3.88       -8.27     13.04 o 
  -6   6  19        0.94       -5.76     12.88 o 
  -5   6  19      272.85      252.99     18.96 o 
  -4   6  19       65.55       79.44     16.44 o 
  -3   6  19        3.22        3.69     14.81 o 
  -2   6  19       12.97       20.15     13.62 o 
  -1   6  19      111.60      109.08     15.45 o 
   0   6  19      134.43      152.09     16.93 o 
   1   6  19      420.55      414.81     21.13 o 
   2   6  19        4.56       -3.26     14.38 o 
   3   6  19      104.44      121.19     17.24 o 
   4   6  19       21.81       13.04     15.36 o 
   5   6  19        9.46        8.25     15.11 o 
   6   6  19       34.95       68.78     29.99 o 
  -9   7  19       87.50       68.46     26.44 o 
  -8   7  19       88.91      122.57     22.80 o 
  -7   7  19        1.13      -17.82     17.82 o 
  -6   7  19        3.67      -16.06     16.06 o 
  -5   7  19       51.68       62.29     20.00 o 
  -4   7  19       71.25       50.40     16.52 o 
  -3   7  19        5.09       -0.44     15.36 o 
  -2   7  19       10.73        3.58     17.63 o 
  -1   7  19      206.66      195.52     30.46 o 
   0   7  19        0.05       40.07     17.97 o 
   1   7  19        5.87       15.95     19.90 o 
   2   7  19        0.00        2.65     35.84 o 
   3   7  19      113.29       89.59     43.80 o 
 -20   0  20      145.88      153.30     49.77 o 
 -18   0  20       44.05      100.87     45.79 o 
 -16   0  20      722.80      588.67     50.44 o 
 -14   0  20        0.03       -6.48     24.63 o 
 -12   0  20     1459.25     1562.90     66.40 o 
 -10   0  20       43.36        9.54     14.90 o 
  -8   0  20      399.39      408.93     23.92 o 
  -6   0  20      236.69      255.24     16.60 o 
  -4   0  20        0.04        0.99      8.26 o 
  -2   0  20      333.24      323.77     14.12 o 
   0   0  20       75.64       93.52     11.84 o 
   2   0  20       39.39       34.73     16.07 o 
   4   0  20     2798.44     2927.75     64.43 o 
   6   0  20       84.38       52.29     18.73 o 
   8   0  20       27.90        1.89     17.75 o 
  10   0  20      165.57      240.68     28.16 o 
  12   0  20      196.15      177.52     26.27 o 
 -19   1  20       93.08      120.39     41.15 o 
 -18   1  20      153.50      170.79     26.22 o 
 -17   1  20        8.95       13.57     22.93 o 
 -16   1  20      257.57      261.28     31.53 o 
 -15   1  20        1.18       -3.20     21.19 o 
 -14   1  20       31.95       22.27     26.35 o 
 -13   1  20        7.97       -9.13     20.03 o 
 -12   1  20      123.40      122.80     17.66 o 
 -11   1  20        6.31       -0.87     11.75 o 
 -10   1  20        0.07       -0.41      9.87 o 
  -9   1  20       96.12       96.46     11.66 o 
  -8   1  20      558.95      525.78     18.69 o 
  -7   1  20      423.81      389.66     14.23 o 
  -6   1  20       14.15       14.48      7.02 o 
  -5   1  20      255.05      228.53      9.72 o 
  -4   1  20     1753.04     1702.79     20.41 o 
  -3   1  20        0.88        3.49      6.53 o 
  -2   1  20      147.32      140.82      9.27 o 
  -1   1  20       11.79       24.52      7.73 o 
   0   1  20      953.56     1006.93     19.27 o 
   1   1  20       59.76       69.67      9.53 o 
   2   1  20      210.25      197.39     12.62 o 
   3   1  20        6.66       37.24      9.63 o 
   4   1  20      147.30      161.12     13.99 o 
   5   1  20      109.36      134.27     14.00 o 
   6   1  20      972.95      928.17     37.34 o 
   7   1  20       97.62      112.77     15.25 o 
   8   1  20       56.35       58.58     14.82 o 
   9   1  20       28.37       10.44     13.21 o 
  10   1  20       93.10      104.08     18.81 o 
  11   1  20       21.78       20.52     20.67 o 
  12   1  20      164.72      166.23     27.62 o 
 -20   2  20        0.01        7.96     47.78 o 
 -19   2  20        0.09      -23.63     27.12 o 
 -18   2  20      342.05      345.56     35.80 o 
 -17   2  20       15.19       10.12     38.13 o 
 -16   2  20      520.69      448.82     37.11 o 
 -15   2  20       93.11      118.35     26.16 o 
 -14   2  20       25.02       25.15     17.86 o 
 -13   2  20      143.85      179.22     17.18 o 
 -12   2  20      741.91      749.74     26.93 o 
 -11   2  20        0.59        0.97     11.12 o 
 -10   2  20        3.99        4.97      9.29 o 
  -9   2  20      127.49      127.57     10.89 o 
  -8   2  20      262.80      272.36     12.97 o 
  -7   2  20       22.77       29.25      8.55 o 
  -6   2  20       64.70       46.46      8.66 o 
  -5   2  20       69.69       51.37      8.90 o 
  -4   2  20      226.19      260.49     11.94 o 
  -3   2  20      213.62      201.51     10.52 o 
  -2   2  20       44.85       32.35      8.32 o 
  -1   2  20      215.29      236.28     11.58 o 
   0   2  20      392.00      373.12     14.17 o 
   1   2  20      207.19      236.05     12.77 o 
   2   2  20      206.72      185.82     12.39 o 
   3   2  20       19.61        0.02      8.71 o 
   4   2  20     1234.95     1246.82     24.66 o 
   5   2  20       46.35       38.11     12.17 o 
   6   2  20        5.16       13.95     12.65 o 
   7   2  20       11.76       21.28     13.82 o 
   8   2  20       32.75       25.36     14.45 o 
   9   2  20       30.32       32.97     15.22 o 
  10   2  20       25.89       32.79     23.89 o 
  11   2  20       90.30       95.31     21.91 o 
  12   2  20       23.99       53.87     33.90 o 
 -18   3  20       49.32       61.64     26.23 o 
 -17   3  20        0.22      -11.29     27.22 o 
 -16   3  20      355.95      385.45     30.82 o 
 -15   3  20      369.21      340.16     21.56 o 
 -14   3  20       21.06       13.92     13.25 o 
 -13   3  20       56.22       61.89     11.20 o 
 -12   3  20       14.65       -2.36     12.22 o 
 -11   3  20      188.84      200.47     15.87 o 
 -10   3  20       31.30       46.99     12.51 o 
  -9   3  20        3.22      -13.89     14.22 o 
  -8   3  20      177.06      150.56     14.58 o 
  -7   3  20       26.85       23.66      9.92 o 
  -6   3  20        3.93        0.62      9.23 o 
  -5   3  20       43.83       28.67      9.84 o 
  -4   3  20      936.55      956.36     22.36 o 
  -3   3  20       42.93       42.07     10.74 o 
  -2   3  20        5.71       -9.38      9.38 o 
  -1   3  20      122.11      123.46     11.67 o 
   0   3  20      682.82      694.91     29.43 o 
   1   3  20        0.19       -5.75      8.77 o 
   2   3  20      467.08      471.10     17.34 o 
   3   3  20        0.60        1.65      9.49 o 
   4   3  20        4.17       -5.56     10.19 o 
   5   3  20       98.75       82.37     13.23 o 
   6   3  20      387.85      365.32     19.08 o 
   7   3  20        0.03        2.18     12.18 o 
   8   3  20        3.58       -5.14     14.06 o 
   9   3  20       30.30       40.17     16.97 o 
  10   3  20       20.69      -17.41     17.41 o 
  11   3  20       65.36        4.65     43.14 o 
 -17   4  20        0.88       50.29     25.22 o 
 -16   4  20      289.00      304.15     31.90 o 
 -15   4  20        0.61        4.89     17.12 o 
 -14   4  20        0.09      -11.72     15.01 o 
 -13   4  20       46.09       47.58     16.27 o 
 -12   4  20     1112.25     1206.98     39.99 o 
 -11   4  20       84.59       77.11     13.56 o 
 -10   4  20       89.10       70.93     12.60 o 
  -9   4  20       94.74       92.20     12.00 o 
  -8   4  20      225.96      246.37     14.60 o 
  -7   4  20       67.46       54.97     10.80 o 
  -6   4  20      159.27      219.74     17.83 o 
  -5   4  20      231.68      279.52     15.16 o 
  -4   4  20      179.84      193.31     13.06 o 
  -3   4  20       75.07       68.59     10.97 o 
  -2   4  20        7.17        4.84      9.79 o 
  -1   4  20       35.97       33.24     10.73 o 
   0   4  20      617.45      655.05     20.10 o 
   1   4  20        2.29      -10.05     10.05 o 
   2   4  20      267.47      266.83     15.05 o 
   3   4  20       27.84       10.56     10.78 o 
   4   4  20      740.24      753.61     25.74 o 
   5   4  20       93.38       83.41     15.23 o 
   6   4  20       28.62       24.62     14.35 o 
   7   4  20       22.36       19.94     17.45 o 
   8   4  20      250.01      261.48     24.77 o 
   9   4  20        6.04       30.79     20.76 o 
 -16   5  20      197.38      188.00     56.41 o 
 -15   5  20       13.95       11.84     19.22 o 
 -14   5  20        2.88        7.89     25.31 o 
 -13   5  20       15.79        9.51     18.69 o 
 -12   5  20       65.97       68.07     16.71 o 
 -11   5  20        1.54       13.06     14.82 o 
 -10   5  20        9.80        3.18     13.40 o 
  -9   5  20      201.85      200.62     17.76 o 
  -8   5  20        2.20      -11.87     11.87 o 
  -7   5  20        9.91       15.97     12.34 o 
  -6   5  20        0.85       16.66     12.14 o 
  -5   5  20      109.44      127.37     17.53 o 
  -4   5  20     1253.06     1282.13     29.83 o 
  -3   5  20       38.14       29.96     12.49 o 
  -2   5  20       62.44       74.36     14.27 o 
  -1   5  20       58.43       83.84     13.77 o 
   0   5  20      644.48      608.14     25.62 o 
   1   5  20      226.91      247.97     17.75 o 
   2   5  20      135.53      109.08     14.41 o 
   3   5  20       23.76       26.58     12.76 o 
   4   5  20       22.61       14.84     13.67 o 
   5   5  20      206.82      207.72     18.58 o 
   6   5  20      170.87      184.69     20.11 o 
   7   5  20       20.14       13.93     17.73 o 
   8   5  20       13.49       21.92     33.18 o 
 -12   6  20      199.14      241.85     36.34 o 
 -11   6  20       35.14       -0.35     21.16 o 
 -10   6  20        0.01        0.08     18.16 o 
  -9   6  20       29.55       55.96     19.68 o 
  -8   6  20        0.38       -9.56     15.34 o 
  -7   6  20      163.01      149.52     16.99 o 
  -6   6  20       28.61       22.22     13.95 o 
  -5   6  20       54.49       24.78     14.16 o 
  -4   6  20        1.04      -12.63     12.63 o 
  -3   6  20        1.97        4.06     12.92 o 
  -2   6  20       24.88       20.25     13.92 o 
  -1   6  20        0.83       11.40     13.87 o 
   0   6  20      350.04      376.57     21.96 o 
   1   6  20        4.49       22.33     16.84 o 
   2   6  20       21.67       19.84     15.37 o 
   3   6  20       10.16       40.43     17.87 o 
   4   6  20      191.92      208.38     19.44 o 
   5   6  20        7.70       21.14     23.45 o 
  -9   7  20        6.59      -32.52     32.52 o 
  -8   7  20      121.77      142.02     47.12 o 
  -7   7  20       27.03       30.49     22.24 o 
  -6   7  20       67.54       96.19     25.02 o 
  -5   7  20        0.01       -7.74     17.17 o 
  -4   7  20      544.63      528.51     30.60 o 
  -3   7  20       64.63       70.80     21.74 o 
  -2   7  20       11.31       23.17     17.32 o 
  -1   7  20        4.18        4.62     19.11 o 
   0   7  20      223.19      233.60     54.42 o 
   1   7  20      139.94       96.89     46.46 o 
 -19   0  21      424.18      564.10     76.98 o 
 -17   0  21       84.70       42.47     42.47 o 
 -15   0  21     1532.39     1876.91    140.03 o 
 -13   0  21        1.71      -24.16     24.16 o 
 -11   0  21      133.83       96.02     26.96 o 
  -9   0  21       75.07       64.97     20.28 o 
  -7   0  21      790.88      823.10     32.17 o 
  -5   0  21        4.12       11.07     11.51 o 
  -3   0  21      792.43      848.97     34.72 o 
  -1   0  21      600.16      577.47     22.69 o 
   1   0  21     4877.13     4908.23     77.87 o 
   3   0  21      448.37      467.32     28.77 o 
   5   0  21      107.45       99.61     29.12 o 
   7   0  21      429.69      424.25     28.82 o 
   9   0  21      456.99      496.91     45.50 o 
  11   0  21      323.64      324.44     33.60 o 
 -19   1  21       55.18      107.84     33.78 o 
 -18   1  21        0.02       25.40     24.11 o 
 -17   1  21       20.61       16.30     23.37 o 
 -16   1  21       45.73       15.34     38.81 o 
 -15   1  21       14.82       11.76     21.76 o 
 -14   1  21       50.14       71.31     33.23 o 
 -13   1  21      135.81      135.39     25.39 o 
 -12   1  21       20.67        3.87     16.69 o 
 -11   1  21      725.20      771.87     28.59 o 
 -10   1  21      106.42       88.87     12.53 o 
  -9   1  21        5.76       14.29     11.67 o 
  -8   1  21        8.63        0.23      9.30 o 
  -7   1  21      770.52      761.63     20.55 o 
  -6   1  21       15.59       26.16      8.82 o 
  -5   1  21       66.10       54.32      9.00 o 
  -4   1  21       18.42       34.37      8.46 o 
  -3   1  21      235.86      244.85     12.13 o 
  -2   1  21        8.54       16.82      7.57 o 
  -1   1  21      249.14      268.05     11.71 o 
   0   1  21        1.04       -8.14      8.14 o 
   1   1  21      165.01      187.18     12.26 o 
   2   1  21        9.85       62.90     11.80 o 
   3   1  21      893.87      903.45     24.45 o 
   4   1  21      109.71      109.16     13.94 o 
   5   1  21      612.23      624.78     24.58 o 
   6   1  21       13.61       35.57     13.25 o 
   7   1  21      157.30      153.06     16.27 o 
   8   1  21       18.63        4.62     13.20 o 
   9   1  21      148.35      159.75     19.11 o 
  10   1  21        7.42        9.90     15.25 o 
  11   1  21       32.29       57.65     22.24 o 
 -19   2  21      257.11      216.29     40.07 o 
 -18   2  21       11.35       30.99     24.48 o 
 -17   2  21        5.36      -15.80     22.24 o 
 -16   2  21      147.89      121.26     30.23 o 
 -15   2  21      591.47      668.63     42.60 o 
 -14   2  21        0.20       14.50     18.64 o 
 -13   2  21        2.06        2.21     14.61 o 
 -12   2  21        3.72       24.70     13.63 o 
 -11   2  21      476.75      479.31     22.45 o 
 -10   2  21        0.05       -1.20     10.11 o 
  -9   2  21        3.95        6.45      8.97 o 
  -8   2  21       10.71       17.96      9.20 o 
  -7   2  21      188.15      146.74     12.35 o 
  -6   2  21      157.43      158.66     13.79 o 
  -5   2  21       35.76       49.81      9.56 o 
  -4   2  21       57.49       64.98      9.90 o 
  -3   2  21      297.37      291.57     12.83 o 
  -2   2  21        1.50        5.24      8.40 o 
  -1   2  21       49.06       61.58     13.45 o 
   0   2  21       30.22       32.52      9.16 o 
   1   2  21     1288.15     1328.39     23.61 o 
   2   2  21       59.74       64.29     10.09 o 
   3   2  21       55.90       57.59     11.72 o 
   4   2  21        9.62       14.56     11.22 o 
   5   2  21      252.71      241.48     21.56 o 
   6   2  21        8.45        2.31     13.92 o 
   7   2  21      199.48      194.22     19.25 o 
   8   2  21       32.39       20.56     14.96 o 
   9   2  21        4.06      -15.47     15.47 o 
  10   2  21       20.50       20.12     19.26 o 
  11   2  21      222.82      188.91     39.18 o 
 -18   3  21       52.81       14.60     29.09 o 
 -17   3  21      490.63      547.33     43.60 o 
 -16   3  21       23.73       20.10     23.05 o 
 -15   3  21       42.79       48.66     17.47 o 
 -14   3  21       10.55       16.00     13.57 o 
 -13   3  21        5.93       10.35     13.00 o 
 -12   3  21       97.12       99.08     16.25 o 
 -11   3  21     1515.62     1500.21     32.93 o 
 -10   3  21       35.43       38.87     12.15 o 
  -9   3  21        4.51       -2.25      9.89 o 
  -8   3  21        3.90        2.56      9.90 o 
  -7   3  21      608.57      589.51     19.49 o 
  -6   3  21        1.35       -9.53      9.53 o 
  -5   3  21       10.12       10.26      9.79 o 
  -4   3  21       85.03       72.54     11.20 o 
  -3   3  21      164.95      163.63     13.31 o 
  -2   3  21        3.90       -4.44      9.93 o 
  -1   3  21        0.65        4.25      9.53 o 
   0   3  21        1.77       -1.53      9.50 o 
   1   3  21        4.46        5.09      9.63 o 
   2   3  21       47.71       44.55     10.74 o 
   3   3  21      135.61      132.70     15.99 o 
   4   3  21      145.99      152.97     13.97 o 
   5   3  21      202.94      225.30     16.70 o 
   6   3  21       73.29       43.75     14.27 o 
   7   3  21       11.36       -9.75     14.01 o 
   8   3  21       15.34       10.45     15.78 o 
   9   3  21      123.22      155.23     22.78 o 
  10   3  21       36.72       50.77     26.67 o 
 -17   4  21       43.91       60.39     42.47 o 
 -16   4  21        9.44      -21.23     22.60 o 
 -15   4  21      927.21     1045.33     40.42 o 
 -14   4  21       23.14       53.75     17.34 o 
 -13   4  21        0.52        1.72     15.11 o 
 -12   4  21       12.40       -7.15     14.80 o 
 -11   4  21       51.34       47.85     14.55 o 
 -10   4  21       21.22       16.24     11.40 o 
  -9   4  21       16.90        3.01     10.65 o 
  -8   4  21      156.68      164.68     13.36 o 
  -7   4  21      150.64      147.42     12.93 o 
  -6   4  21        1.60        2.10     10.20 o 
  -5   4  21      263.60      264.84     14.94 o 
  -4   4  21        0.02       23.81     10.43 o 
  -3   4  21      874.27      889.00     24.23 o 
  -2   4  21       53.03       53.45     11.83 o 
  -1   4  21      199.61      217.01     15.14 o 
   0   4  21      143.02      157.58     13.33 o 
   1   4  21     1173.45     1199.83     26.13 o 
   2   4  21      459.02      469.45     18.97 o 
   3   4  21      101.74       91.36     13.75 o 
   4   4  21       15.02       -1.42     12.62 o 
   5   4  21      322.75      347.72     21.85 o 
   6   4  21       58.17       48.27     15.40 o 
   7   4  21      181.40      215.64     19.49 o 
   8   4  21       60.19       10.08     27.65 o 
   9   4  21        5.14       76.32     45.13 o 
 -15   5  21        1.08       -8.98     34.84 o 
 -14   5  21        1.73        7.02     19.83 o 
 -13   5  21        0.40      -13.11     17.62 o 
 -12   5  21       93.70       79.79     21.24 o 
 -11   5  21      105.98      112.40     21.11 o 
 -10   5  21       62.77       69.38     15.51 o 
  -9   5  21       14.62       31.57     14.07 o 
  -8   5  21        3.15       -1.17     12.41 o 
  -7   5  21      474.22      478.57     21.78 o 
  -6   5  21       89.86       92.62     14.46 o 
  -5   5  21        8.44       16.46     12.61 o 
  -4   5  21       36.93       51.81     15.48 o 
  -3   5  21      251.44      226.52     18.50 o 
  -2   5  21       65.69       55.17     14.53 o 
  -1   5  21       42.99       61.37     14.54 o 
   0   5  21       24.61       47.42     14.60 o 
   1   5  21       14.88       37.88     14.52 o 
   2   5  21      132.12      146.53     14.83 o 
   3   5  21      165.34      199.00     17.14 o 
   4   5  21        0.39       -4.15     12.56 o 
   5   5  21       69.65       55.76     15.16 o 
   6   5  21        1.67      -16.27     16.27 o 
   7   5  21      202.98      144.89     35.37 o 
 -11   6  21       89.86       66.86     30.52 o 
 -10   6  21        9.74       10.54     18.32 o 
  -9   6  21        2.17      -17.13     17.13 o 
  -8   6  21      112.98      125.64     22.57 o 
  -7   6  21        5.91       -2.35     16.75 o 
  -6   6  21       72.09       93.16     19.00 o 
  -5   6  21       22.87       47.02     17.82 o 
  -4   6  21        1.45      -15.06     15.06 o 
  -3   6  21      187.43      168.19     20.64 o 
  -2   6  21        2.78        0.95     15.98 o 
  -1   6  21        1.62       -4.61     16.09 o 
   0   6  21      113.17      173.01     30.11 o 
   1   6  21      259.92      284.00     36.96 o 
   2   6  21       72.14       78.20     21.19 o 
   3   6  21        2.13        6.20     18.41 o 
  -7   7  21      232.33      274.09     55.08 o 
  -6   7  21      142.56      171.22     49.77 o 
  -5   7  21        0.33       22.56     37.83 o 
  -4   7  21        1.72      -32.52     32.52 o 
  -3   7  21      297.92      318.55     57.74 o 
  -2   7  21       37.87       -1.99     34.51 o 
  -1   7  21        1.45       51.76     41.81 o 
 -18   0  22       33.07       71.67     44.46 o 
 -16   0  22      236.17      201.08     53.09 o 
 -14   0  22       27.17       22.97     27.45 o 
 -12   0  22      575.26      637.38     49.27 o 
 -10   0  22       12.92        8.86     16.21 o 
  -8   0  22        3.60      -15.90     15.94 o 
  -6   0  22      742.91      782.79     31.55 o 
  -4   0  22      503.94      606.26     29.89 o 
  -2   0  22     2000.04     1953.38     41.98 o 
   0   0  22       46.88       30.69     15.96 o 
   2   0  22      686.25      637.28     32.93 o 
   4   0  22      123.79      143.38     27.40 o 
   6   0  22       56.36       20.56     18.37 o 
   8   0  22      860.64      858.63     43.84 o 
  10   0  22       75.37       12.74     21.59 o 
 -19   1  22       99.99      139.37     51.76 o 
 -18   1  22       35.00       -1.30     45.13 o 
 -17   1  22        0.15      -15.92     22.49 o 
 -16   1  22      255.16      231.72     31.89 o 
 -15   1  22       37.80       59.06     24.70 o 
 -14   1  22     1190.17     1194.51     71.79 o 
 -13   1  22      139.74      165.51     27.18 o 
 -12   1  22        0.21       13.41     18.09 o 
 -11   1  22      189.84      209.67     20.95 o 
 -10   1  22      866.97      978.70     28.18 o 
  -9   1  22       44.49       40.88     11.92 o 
  -8   1  22        1.52       -1.56     10.08 o 
  -7   1  22        4.13       -9.53      9.75 o 
  -6   1  22      148.17      162.63     13.12 o 
  -5   1  22      261.08      293.67     13.96 o 
  -4   1  22        3.82        8.67      8.22 o 
  -3   1  22       15.24       11.38      8.80 o 
  -2   1  22       25.41       24.55      9.16 o 
  -1   1  22      202.89      248.85     15.04 o 
   0   1  22       18.00        7.40      8.86 o 
   1   1  22        1.45       -8.10      9.77 o 
   2   1  22      945.42      990.29     26.40 o 
   3   1  22        7.21       76.46     12.82 o 
   4   1  22       15.69       18.53     12.55 o 
   5   1  22      159.57      161.67     16.12 o 
   6   1  22      467.83      463.58     22.76 o 
   7   1  22       21.27       28.34     13.88 o 
   8   1  22       84.36       98.12     16.01 o 
   9   1  22        8.52      -13.89     13.89 o 
  10   1  22       88.19       85.45     22.85 o 
 -19   2  22        0.83      -26.55     46.46 o 
 -18   2  22      238.98      261.03     33.84 o 
 -17   2  22        5.01       18.43     23.71 o 
 -16   2  22       57.72       30.28     23.45 o 
 -15   2  22        7.76      -20.27     20.27 o 
 -14   2  22      473.60      510.34     51.73 o 
 -13   2  22        4.87        4.63     16.59 o 
 -12   2  22       51.93       46.19     15.40 o 
 -11   2  22        9.71        3.63     16.52 o 
 -10   2  22       37.01       26.67     13.54 o 
  -9   2  22       96.83      123.61     12.13 o 
  -8   2  22      596.04      593.42     18.43 o 
  -7   2  22        0.17       -7.40      9.35 o 
  -6   2  22      160.60      161.22     12.98 o 
  -5   2  22        0.32       19.64     10.33 o 
  -4   2  22       73.56       73.46     11.08 o 
  -3   2  22        0.01        3.52      8.78 o 
  -2   2  22     1328.06     1392.89     25.21 o 
  -1   2  22        0.36       -3.05      8.82 o 
   0   2  22      149.33      150.12     13.11 o 
   1   2  22      111.83      127.57     12.90 o 
   2   2  22      391.52      424.11     19.54 o 
   3   2  22       23.87       13.18     11.70 o 
   4   2  22        9.50       17.54     15.15 o 
   5   2  22        3.17       11.57     14.27 o 
   6   2  22       41.28       39.83     14.85 o 
   7   2  22        2.21      -14.51     14.51 o 
   8   2  22       75.95       42.06     17.36 o 
   9   2  22        7.82      -18.05     18.05 o 
  10   2  22        5.58       36.43     31.61 o 
 -17   3  22        8.74        0.65     23.19 o 
 -16   3  22       48.39       32.65     23.60 o 
 -15   3  22       79.20       99.16     20.49 o 
 -14   3  22      478.06      450.33     26.15 o 
 -13   3  22        1.12      -12.36     12.36 o 
 -12   3  22       49.18       48.32     13.68 o 
 -11   3  22        5.96       23.27     14.11 o 
 -10   3  22      950.15      983.13     31.45 o 
  -9   3  22       22.38       20.95     11.05 o 
  -8   3  22        0.72       -0.39     10.52 o 
  -7   3  22       34.09       34.11     10.92 o 
  -6   3  22      329.59      357.03     16.92 o 
  -5   3  22       68.96       75.23     11.77 o 
  -4   3  22      299.14      293.50     16.66 o 
  -3   3  22        0.04       -5.00      9.68 o 
  -2   3  22        0.26        7.18     10.70 o 
  -1   3  22       14.18        8.96     11.00 o 
   0   3  22       74.68       82.41     11.93 o 
   1   3  22        6.54       -1.62     10.48 o 
   2   3  22      767.12      780.46     33.45 o 
   3   3  22       78.79       79.41     12.96 o 
   4   3  22        2.55        5.35     11.99 o 
   5   3  22       26.63       26.48     14.15 o 
   6   3  22      726.27      689.95     51.44 o 
   7   3  22       15.39       37.86     16.05 o 
   8   3  22        0.03      -15.37     18.74 o 
   9   3  22        6.14        6.78     24.82 o 
 -16   4  22      304.48      358.37     62.38 o 
 -15   4  22        9.59        1.57     22.52 o 
 -14   4  22       58.12       72.57     19.41 o 
 -13   4  22        0.24       -2.21     15.36 o 
 -12   4  22       28.84       32.79     16.17 o 
 -11   4  22      101.85       95.22     17.66 o 
 -10   4  22       45.24       68.69     14.10 o 
  -9   4  22       32.21       44.65     12.34 o 
  -8   4  22       19.53       10.05     10.88 o 
  -7   4  22       64.20       63.41     13.05 o 
  -6   4  22      452.15      452.55     21.75 o 
  -5   4  22       51.48       39.28     11.37 o 
  -4   4  22        0.01       -9.27     10.38 o 
  -3   4  22       92.46       77.22     12.63 o 
  -2   4  22      315.37      273.48     16.44 o 
  -1   4  22      113.28      114.63     13.60 o 
   0   4  22       63.81       51.97     12.18 o 
   1   4  22       21.27       27.33     11.17 o 
   2   4  22      271.90      259.93     16.30 o 
   3   4  22      199.24      209.44     17.54 o 
   4   4  22       30.92       -7.92     14.04 o 
   5   4  22        3.48      -16.03     16.03 o 
   6   4  22        6.06        5.05     14.61 o 
   7   4  22      130.59      130.27     23.86 o 
   8   4  22      211.81      173.88     50.44 o 
 -15   5  22       57.51       43.14     39.16 o 
 -14   5  22      244.30      247.95     32.01 o 
 -13   5  22       47.62       44.15     20.92 o 
 -12   5  22        0.21      -15.02     26.05 o 
 -11   5  22       53.15       50.73     20.95 o 
 -10   5  22      264.59      329.28     21.45 o 
  -9   5  22       31.10       15.50     14.18 o 
  -8   5  22        5.20       19.36     12.73 o 
  -7   5  22       13.73        5.06     12.76 o 
  -6   5  22       71.56       74.97     14.20 o 
  -5   5  22      204.70      222.01     17.31 o 
  -4   5  22      108.82      104.52     14.79 o 
  -3   5  22       79.79       75.55     17.28 o 
  -2   5  22       47.88       34.66     14.31 o 
  -1   5  22       10.08       -4.85     13.12 o 
   0   5  22        6.88       -9.70     13.79 o 
   1   5  22       37.00       40.16     15.17 o 
   2   5  22      421.28      456.58     22.36 o 
   3   5  22       10.28        8.10     13.18 o 
   4   5  22        0.01      -13.80     13.80 o 
   5   5  22        1.55        4.28     15.86 o 
   6   5  22      321.57      353.17     37.67 o 
 -10   6  22       49.67        8.91     27.67 o 
  -9   6  22       36.64       38.59     19.86 o 
  -8   6  22        0.45      -17.53     17.53 o 
  -7   6  22        7.04       11.24     17.19 o 
  -6   6  22      162.00      166.17     21.25 o 
  -5   6  22        0.00      -15.59     15.59 o 
  -4   6  22        0.68       11.33     16.61 o 
  -3   6  22        0.62       -3.27     16.30 o 
  -2   6  22      523.45      586.32     36.47 o 
  -1   6  22       13.17       35.86     17.62 o 
   0   6  22       26.46       35.15     21.27 o 
   1   6  22       26.37       35.14     23.06 o 
   2   6  22      457.46      423.45     47.12 o 
 -17   0  23        3.68       -7.96     39.16 o 
 -15   0  23      892.43      810.31     81.63 o 
 -13   0  23       23.95       66.42     56.74 o 
 -11   0  23        1.07      -19.35     28.87 o 
  -9   0  23     1040.67     1070.79     43.30 o 
  -7   0  23      338.83      368.46     32.90 o 
  -5   0  23      414.34      350.19     24.13 o 
  -3   0  23      134.28      123.38     28.80 o 
  -1   0  23      485.91      470.82     28.77 o 
   1   0  23       18.31       16.42     16.91 o 
   3   0  23      109.20      121.50     21.63 o 
   5   0  23      873.77      885.55     38.28 o 
   7   0  23      287.29      339.11     31.24 o 
   9   0  23      128.88       97.91     26.44 o 
 -18   1  23        0.00        1.87     28.86 o 
 -17   1  23      205.36      167.04     29.84 o 
 -16   1  23       13.04        8.07     22.91 o 
 -15   1  23        6.74       -4.06     22.41 o 
 -14   1  23      104.45       75.52     25.27 o 
 -13   1  23      750.27      842.31     46.60 o 
 -12   1  23        0.14      -17.26     17.26 o 
 -11   1  23      385.99      388.23     28.41 o 
 -10   1  23       29.83       21.29     16.19 o 
  -9   1  23       20.34       38.92     13.61 o 
  -8   1  23       21.59       22.21     11.48 o 
  -7   1  23       23.50        8.38     11.34 o 
  -6   1  23      160.23      172.35     14.79 o 
  -5   1  23      121.25      130.19     12.84 o 
  -4   1  23      149.01      168.37     13.58 o 
  -3   1  23      119.67       89.58     12.54 o 
  -2   1  23      167.49      194.99     14.00 o 
  -1   1  23      442.94      453.59     16.75 o 
   0   1  23       66.26      140.16     12.54 o 
   1   1  23       22.87        5.09     10.60 o 
   2   1  23      319.72      333.47     17.80 o 
   3   1  23     1378.56     1444.60     33.62 o 
   4   1  23       11.04       38.29     13.64 o 
   5   1  23      177.32      179.21     17.41 o 
   6   1  23       22.20       15.61     13.83 o 
   7   1  23      154.15      162.71     18.71 o 
   8   1  23       10.33       22.46     15.61 o 
   9   1  23       64.98       88.72     23.10 o 
  10   1  23       14.17        0.00     39.82 o 
 -18   2  23       41.76       12.47     40.15 o 
 -17   2  23       25.18       37.14     25.00 o 
 -16   2  23       94.40      115.34     27.68 o 
 -15   2  23      190.55      275.93     32.13 o 
 -14   2  23       13.44      -18.69     18.69 o 
 -13   2  23      446.69      473.27     36.11 o 
 -12   2  23       20.12       36.89     16.94 o 
 -11   2  23        0.16       -0.59     15.58 o 
 -10   2  23       32.75       54.34     15.38 o 
  -9   2  23      786.83      799.73     26.15 o 
  -8   2  23        1.12       13.35     11.38 o 
  -7   2  23        0.82       -2.93     10.84 o 
  -6   2  23       38.13       28.96     11.63 o 
  -5   2  23      814.84      839.96     23.86 o 
  -4   2  23       68.18       53.69     11.82 o 
  -3   2  23      395.99      414.30     18.80 o 
  -2   2  23       70.94       65.62     17.13 o 
  -1   2  23       19.89       21.26     10.81 o 
   0   2  23      228.82      260.80     17.31 o 
   1   2  23      132.12       88.76     13.30 o 
   2   2  23        5.48      -10.33     11.92 o 
   3   2  23      140.42      125.88     16.61 o 
   4   2  23       17.14       37.86     14.44 o 
   5   2  23       30.24       25.80     14.64 o 
   6   2  23        0.12       -8.04     14.12 o 
   7   2  23      176.22      220.25     22.33 o 
   8   2  23        2.02       15.77     20.37 o 
   9   2  23       52.04       30.82     24.97 o 
 -17   3  23       61.94       93.81     27.57 o 
 -16   3  23        3.82        9.86     23.60 o 
 -15   3  23        1.12      -14.56     22.67 o 
 -14   3  23        0.20       -7.06     16.74 o 
 -13   3  23     1069.49     1144.72     36.53 o 
 -12   3  23        6.14       -3.50     18.87 o 
 -11   3  23       44.62       31.96     13.12 o 
 -10   3  23       12.43       20.08     13.18 o 
  -9   3  23      210.93      234.39     16.40 o 
  -8   3  23        3.91       11.73     11.01 o 
  -7   3  23       45.83       41.63     11.44 o 
  -6   3  23       13.53        7.87     10.52 o 
  -5   3  23        0.10       11.44     10.64 o 
  -4   3  23       21.60       24.46     10.85 o 
  -3   3  23       12.21        3.62     10.24 o 
  -2   3  23        1.52       13.40     11.28 o 
  -1   3  23      140.53      138.15     14.24 o 
   0   3  23      153.47      178.25     14.06 o 
   1   3  23       33.82       32.34     11.53 o 
   2   3  23       27.15       28.45     11.75 o 
   3   3  23     1362.18     1426.18     33.85 o 
   4   3  23       77.06       68.12     14.60 o 
   5   3  23       35.43       13.19     15.95 o 
   6   3  23       13.04       23.18     16.49 o 
   7   3  23      228.70      246.30     28.20 o 
   8   3  23       52.57       43.63     26.13 o 
 -16   4  23       69.77      114.15     45.79 o 
 -15   4  23      265.36      277.09     40.10 o 
 -14   4  23        5.10      -21.41     21.41 o 
 -13   4  23      153.60      171.80     22.04 o 
 -12   4  23       28.25       38.18     16.80 o 
 -11   4  23      138.54      139.31     19.05 o 
 -10   4  23      164.31      183.28     18.27 o 
  -9   4  23      231.56      214.94     17.79 o 
  -8   4  23       34.13       21.34     12.70 o 
  -7   4  23        0.57       -8.26     10.62 o 
  -6   4  23      114.82       99.44     13.02 o 
  -5   4  23      410.64      437.14     18.63 o 
  -4   4  23       10.07       13.86     10.96 o 
  -3   4  23       74.63       71.31     12.22 o 
  -2   4  23        0.49        6.59     11.24 o 
  -1   4  23      113.30      111.14     15.41 o 
   0   4  23      151.85      190.26     17.08 o 
   1   4  23        0.50       -7.38     11.59 o 
   2   4  23      175.39      179.93     16.91 o 
   3   4  23       48.06       36.79     14.00 o 
   4   4  23       12.75       21.18     13.56 o 
   5   4  23      162.36      156.44     22.17 o 
   6   4  23        6.28      -17.46     20.52 o 
   7   4  23      198.08      314.57     59.73 o 
 -14   5  23       38.32       19.04     35.84 o 
 -13   5  23      454.39      482.28     39.64 o 
 -12   5  23       26.71       -8.52     19.09 o 
 -11   5  23       14.63       16.46     19.60 o 
 -10   5  23      123.81      126.28     20.59 o 
  -9   5  23       10.33      -14.80     14.80 o 
  -8   5  23      255.52      282.32     19.45 o 
  -7   5  23       59.42       44.28     14.11 o 
  -6   5  23       45.53       14.78     14.59 o 
  -5   5  23      107.31      117.09     15.65 o 
  -4   5  23      126.98      136.98     16.21 o 
  -3   5  23        1.15        0.05     13.62 o 
  -2   5  23      153.13      175.66     18.32 o 
  -1   5  23      192.52      185.35     18.45 o 
   0   5  23        6.35       21.64     14.47 o 
   1   5  23       17.35       19.33     15.90 o 
   2   5  23       49.46       28.68     21.05 o 
   3   5  23      385.06      394.73     27.82 o 
   4   5  23       66.23       88.06     20.26 o 
   5   5  23        4.22       10.41     24.24 o 
  -9   6  23      284.91      311.92     44.04 o 
  -8   6  23       15.48        1.31     28.44 o 
  -7   6  23        6.21        6.56     21.64 o 
  -6   6  23       30.77       41.84     22.03 o 
  -5   6  23      504.77      488.05     30.11 o 
  -4   6  23       10.08       23.28     17.79 o 
  -3   6  23       86.46       57.75     20.41 o 
  -2   6  23       33.30       21.79     19.55 o 
  -1   6  23      299.79      329.43     33.33 o 
   0   6  23      133.30      141.32     34.72 o 
 -16   0  24       51.86       31.85     41.81 o 
 -14   0  24      245.28      225.68     51.76 o 
 -12   0  24     1572.63     1664.97     72.66 o 
 -10   0  24      250.74      309.65     30.13 o 
  -8   0  24     1063.46     1221.74     47.42 o 
  -6   0  24        1.30        5.72     18.33 o 
  -4   0  24      211.45      233.83     26.54 o 
  -2   0  24       51.47       81.44     22.54 o 
   0   0  24        3.57      -15.89     15.89 o 
   2   0  24      302.48      334.69     32.76 o 
   4   0  24      704.21      721.16     58.91 o 
   6   0  24        0.03      -15.74     22.84 o 
   8   0  24      317.36      338.00     35.05 o 
 -17   1  24        3.54       11.53     29.73 o 
 -16   1  24      112.34      142.46     42.96 o 
 -15   1  24       12.95      -15.37     22.47 o 
 -14   1  24      746.44      746.75     45.27 o 
 -13   1  24       42.09       32.22     23.78 o 
 -12   1  24        3.57      -12.54     19.04 o 
 -11   1  24        6.07       -1.62     17.92 o 
 -10   1  24       42.66       17.51     18.55 o 
  -9   1  24        0.01        4.41     12.87 o 
  -8   1  24      377.47      415.15     21.58 o 
  -7   1  24        1.67       26.74     13.33 o 
  -6   1  24       68.70       90.01     14.58 o 
  -5   1  24       26.35       31.15     13.16 o 
  -4   1  24      330.25      340.46     18.43 o 
  -3   1  24       42.14       61.31     12.41 o 
  -2   1  24        0.12      -12.59     12.59 o 
  -1   1  24        0.17       -6.89     10.91 o 
   0   1  24     1194.10     1198.30     29.22 o 
   1   1  24        5.52      -10.09     11.71 o 
   2   1  24        0.58       -8.79     12.01 o 
   3   1  24       10.24       16.83     13.12 o 
   4   1  24       28.10       17.64     17.00 o 
   5   1  24        7.89       -4.08     12.87 o 
   6   1  24        4.92        6.11     14.77 o 
   7   1  24        6.82      -14.24     14.24 o 
   8   1  24        6.80       14.71     19.99 o 
   9   1  24        0.03       21.90     39.16 o 
 -18   2  24      206.52      126.76     54.42 o 
 -17   2  24        2.62      -19.69     23.11 o 
 -16   2  24       43.95       26.39     32.10 o 
 -15   2  24       61.74       60.15     25.32 o 
 -14   2  24      142.42      107.79     23.42 o 
 -13   2  24      150.80      144.83     24.39 o 
 -12   2  24      626.62      631.93     36.15 o 
 -11   2  24        0.94       -0.92     18.88 o 
 -10   2  24      206.28      207.07     21.73 o 
  -9   2  24       16.01       18.69     13.50 o 
  -8   2  24      956.86     1051.45     28.85 o 
  -7   2  24       64.11       43.87     12.90 o 
  -6   2  24        7.46       -9.18     11.94 o 
  -5   2  24       10.70       24.43     12.52 o 
  -4   2  24       10.00       20.92     12.12 o 
  -3   2  24        0.02      -10.23     11.53 o 
  -2   2  24      317.45      330.72     18.83 o 
  -1   2  24        7.95        5.37     13.10 o 
   0   2  24       60.97       71.74     14.79 o 
   1   2  24       42.05       67.36     13.88 o 
   2   2  24       40.77       17.03     12.80 o 
   3   2  24        1.11       -6.11     12.42 o 
   4   2  24      445.43      428.77     24.12 o 
   5   2  24        6.06      -13.67     13.67 o 
   6   2  24       25.92       34.95     17.21 o 
   7   2  24       41.17       65.88     23.66 o 
   8   2  24      492.76      558.94     58.54 o 
 -16   3  24      131.55      110.79     28.63 o 
 -15   3  24        7.90        0.67     23.47 o 
 -14   3  24      123.32       97.86     26.32 o 
 -13   3  24        6.16        7.38     17.11 o 
 -12   3  24       52.55       67.88     17.18 o 
 -11   3  24        1.33       -7.13     15.18 o 
 -10   3  24      201.08      209.91     18.54 o 
  -9   3  24       53.96       41.04     12.65 o 
  -8   3  24       40.97       40.76     12.02 o 
  -7   3  24        0.01       23.07     11.36 o 
  -6   3  24        3.31       -4.50     12.87 o 
  -5   3  24        1.80       -1.84     10.41 o 
  -4   3  24      249.74      290.33     16.34 o 
  -3   3  24       26.29       30.66     11.50 o 
  -2   3  24       74.23       51.83     12.30 o 
  -1   3  24        5.29       24.81     12.16 o 
   0   3  24      732.84      745.54     23.60 o 
   1   3  24       40.29       43.73     13.71 o 
   2   3  24        6.76       -3.67     12.78 o 
   3   3  24        3.97       26.19     15.08 o 
   4   3  24       76.24       86.44     17.98 o 
   5   3  24       28.91       30.81     18.40 o 
   6   3  24        3.40       -9.74     19.50 o 
   7   3  24       12.62       -3.80     24.62 o 
 -15   4  24        3.95       10.62     39.82 o 
 -14   4  24      146.26      103.42     42.81 o 
 -13   4  24      101.03      115.87     51.40 o 
 -12   4  24      595.88      607.22     32.37 o 
 -11   4  24       17.14       32.90     16.61 o 
 -10   4  24       21.13       46.97     15.26 o 
  -9   4  24       25.68       12.43     14.02 o 
  -8   4  24      446.57      506.75     23.09 o 
  -7   4  24        2.71       -5.24     13.17 o 
  -6   4  24      150.74      191.68     16.27 o 
  -5   4  24        0.31       -9.73     13.28 o 
  -4   4  24       57.43       33.37     12.71 o 
  -3   4  24       11.94       14.25     12.48 o 
  -2   4  24       67.63       68.88     14.74 o 
  -1   4  24       32.19       28.22     13.78 o 
   0   4  24       87.16       78.02     16.04 o 
   1   4  24       63.02       67.60     14.69 o 
   2   4  24       13.71        3.96     13.37 o 
   3   4  24        6.54        4.45     14.02 o 
   4   4  24      378.01      351.59     27.38 o 
   5   4  24        7.77      -14.58     21.28 o 
   6   4  24       44.36      127.42     47.78 o 
 -13   5  24      113.49      128.56     35.17 o 
 -12   5  24        4.68       34.37     25.22 o 
 -11   5  24        0.57       14.42     20.88 o 
 -10   5  24      207.34      222.18     32.37 o 
  -9   5  24       98.34       93.11     19.78 o 
  -8   5  24       37.06       34.18     17.76 o 
  -7   5  24       37.02       44.31     16.36 o 
  -6   5  24       19.44       18.21     14.34 o 
  -5   5  24      161.67      193.13     18.41 o 
  -4   5  24      285.02      318.88     28.70 o 
  -3   5  24       78.50       86.18     16.18 o 
  -2   5  24        0.27      -10.14     14.94 o 
  -1   5  24        5.19       55.23     17.64 o 
   0   5  24      162.67      155.45     20.19 o 
   1   5  24      168.38      147.93     21.97 o 
   2   5  24       30.41       19.69     18.05 o 
   3   5  24        0.48       23.18     24.31 o 
   4   5  24       73.74       97.28     43.14 o 
  -6   6  24       81.06      128.08     49.77 o 
  -5   6  24        3.76       50.57     30.86 o 
  -4   6  24        0.38       -0.50     27.89 o 
 -17   0  25        3.90      -33.85     33.85 o 
 -15   0  25      532.07      524.28     70.35 o 
 -13   0  25      125.00      115.47     34.26 o 
 -11   0  25      370.11      381.05     60.06 o 
  -9   0  25      184.15      202.52     29.56 o 
  -7   0  25       66.38       20.25     20.55 o 
  -5   0  25      311.60      293.59     29.83 o 
  -3   0  25       50.12       32.15     20.18 o 
  -1   0  25        9.30      -17.74     19.62 o 
   1   0  25      253.02      281.50     39.56 o 
   3   0  25      309.52      293.79     27.72 o 
   5   0  25      254.92      270.71     29.23 o 
   7   0  25        0.01       -3.44     26.00 o 
 -17   1  25      240.01      217.68     58.40 o 
 -16   1  25        0.06       22.09     24.02 o 
 -15   1  25       63.20       46.23     24.89 o 
 -14   1  25        8.87      -41.94     47.43 o 
 -13   1  25      996.55     1084.00     57.00 o 
 -12   1  25       74.81       60.33     21.22 o 
 -11   1  25      346.82      371.29     29.46 o 
 -10   1  25        2.96        6.11     18.68 o 
  -9   1  25        0.09        2.69     15.83 o 
  -8   1  25        0.33       -0.16     14.15 o 
  -7   1  25      374.82      349.49     22.57 o 
  -6   1  25       34.43       29.88     13.89 o 
  -5   1  25        6.00      -11.51     11.51 o 
  -4   1  25      169.44      168.26     15.34 o 
  -3   1  25      897.81      936.97     32.00 o 
  -2   1  25       44.59       37.73     15.28 o 
  -1   1  25       93.46       57.14     16.20 o 
   0   1  25        0.01       12.55     12.53 o 
   1   1  25       12.71       18.69     12.84 o 
   2   1  25        0.68        8.06     12.69 o 
   3   1  25      115.10      128.67     16.19 o 
   4   1  25        0.09       -5.06     14.47 o 
   5   1  25      134.09      150.00     18.59 o 
   6   1  25        0.03       -8.61     14.64 o 
   7   1  25       28.36       33.51     21.40 o 
   8   1  25        0.38       -9.29     38.49 o 
 -17   2  25      109.72       65.75     36.50 o 
 -16   2  25       90.85      122.34     28.04 o 
 -15   2  25      106.07       71.02     26.23 o 
 -14   2  25        1.76      -14.04     19.38 o 
 -13   2  25       90.32      133.58     24.46 o 
 -12   2  25        2.31        2.49     19.19 o 
 -11   2  25      330.90      413.16     30.67 o 
 -10   2  25        3.92       12.54     20.38 o 
  -9   2  25       80.70       75.86     17.03 o 
  -8   2  25        1.47        7.02     13.29 o 
  -7   2  25        0.02       -9.53     15.45 o 
  -6   2  25        0.36        0.51     13.18 o 
  -5   2  25       47.54       59.28     14.69 o 
  -4   2  25        1.17       12.45     13.18 o 
  -3   2  25        4.01       -7.39     12.82 o 
  -2   2  25       55.20       84.24     15.15 o 
  -1   2  25       37.60       19.52     15.47 o 
   0   2  25       61.15       63.36     20.92 o 
   1   2  25      677.06      718.90     28.69 o 
   2   2  25        0.33        7.87     14.49 o 
   3   2  25      142.26      151.66     18.36 o 
   4   2  25        4.96        1.69     18.05 o 
   5   2  25      623.95      630.14     31.61 o 
   6   2  25       62.35      120.06     24.39 o 
   7   2  25        0.18      -22.48     22.48 o 
 -16   3  25        0.39       25.88     41.81 o 
 -15   3  25       25.80       11.70     35.29 o 
 -14   3  25        0.35       21.73     23.68 o 
 -13   3  25      433.29      455.04     33.26 o 
 -12   3  25      159.82      203.73     25.88 o 
 -11   3  25      229.55      255.28     26.13 o 
 -10   3  25       42.70       55.00     15.57 o 
  -9   3  25        0.05        6.29     14.08 o 
  -8   3  25       36.82       18.89     13.49 o 
  -7   3  25      821.52      925.54     28.93 o 
  -6   3  25        0.09      -12.34     13.36 o 
  -5   3  25        0.75      -11.56     11.56 o 
  -4   3  25       31.13       41.43     12.86 o 
  -3   3  25       11.58       10.83     14.12 o 
  -2   3  25       86.29       91.75     14.97 o 
  -1   3  25        4.86       -5.68     12.95 o 
   0   3  25       80.99       87.83     16.17 o 
   1   3  25       67.66       62.86     15.23 o 
   2   3  25       10.71       13.56     13.75 o 
   3   3  25      144.02      122.73     17.44 o 
   4   3  25       60.55       30.05     16.44 o 
   5   3  25      182.52      262.85     51.15 o 
   6   3  25       66.69      119.59     28.84 o 
 -14   4  25        1.39      131.40     46.46 o 
 -13   4  25       46.62       57.81     34.18 o 
 -12   4  25        1.24       22.45     23.49 o 
 -11   4  25      269.95      289.87     28.38 o 
 -10   4  25       19.99       35.85     15.73 o 
  -9   4  25      163.13      180.51     18.96 o 
  -8   4  25        0.23        2.98     13.55 o 
  -7   4  25      174.36      206.60     17.89 o 
  -6   4  25        0.17      -12.49     12.49 o 
  -5   4  25      265.41      287.34     19.58 o 
  -4   4  25       19.44       21.21     12.95 o 
  -3   4  25      291.39      293.43     19.79 o 
  -2   4  25       21.71        6.21     13.14 o 
  -1   4  25       25.53       19.27     14.68 o 
   0   4  25        0.02       -7.74     13.99 o 
   1   4  25      105.41      100.82     18.51 o 
   2   4  25      101.62      122.59     23.47 o 
   3   4  25       20.94       -5.00     23.06 o 
   4   4  25        3.41       57.07     44.46 o 
 -12   5  25      152.66      196.95     37.79 o 
 -11   5  25       94.48      153.63     37.46 o 
 -10   5  25       39.94      103.72     23.63 o 
  -9   5  25        1.59      -16.78     16.78 o 
  -8   5  25       10.44        1.97     16.85 o 
  -7   5  25      308.16      369.54     25.15 o 
  -6   5  25        1.49       -0.72     15.25 o 
  -5   5  25        4.55       25.24     15.99 o 
  -4   5  25       43.01       44.73     16.95 o 
  -3   5  25      233.36      246.17     21.78 o 
  -2   5  25      222.53      182.99     20.79 o 
  -1   5  25        8.36        6.10     16.91 o 
   0   5  25       34.96       44.53     23.55 o 
   1   5  25      236.24      183.10     29.83 o 
   2   5  25       27.18        1.51     31.19 o 
 -16   0  26      257.09      219.00     57.74 o 
 -14   0  26       30.90       11.95     41.81 o 
 -12   0  26     2021.96     2301.92    203.41 o 
 -10   0  26       15.34        0.19     28.39 o 
  -8   0  26      370.79      352.78     35.50 o 
  -6   0  26      405.70      365.07     32.81 o 
  -4   0  26       90.78       32.18     21.53 o 
  -2   0  26      243.73      236.82     28.60 o 
   0   0  26      136.86      144.03     28.07 o 
   2   0  26       84.24       71.59     19.62 o 
   4   0  26        6.28       -8.40     30.65 o 
   6   0  26       23.50       23.44     23.91 o 
 -16   1  26      409.15      342.77     44.57 o 
 -15   1  26        4.15       25.22     24.12 o 
 -14   1  26      150.47      127.08     27.97 o 
 -13   1  26        4.23      -23.65     23.65 o 
 -12   1  26        6.00       10.57     20.02 o 
 -11   1  26       12.19       10.83     19.94 o 
 -10   1  26      283.33      309.52     28.57 o 
  -9   1  26      676.17      630.81     36.14 o 
  -8   1  26        0.08       11.63     20.53 o 
  -7   1  26       95.69       88.83     19.24 o 
  -6   1  26      796.55      786.04     34.68 o 
  -5   1  26       65.27       33.49     20.92 o 
  -4   1  26      126.69      130.83     17.82 o 
  -3   1  26        6.63      -11.75     13.79 o 
  -2   1  26        8.88        1.63     14.49 o 
  -1   1  26       29.79       55.54     16.11 o 
   0   1  26       99.30      118.20     16.46 o 
   1   1  26        3.80       13.49     13.11 o 
   2   1  26      133.81      112.72     17.58 o 
   3   1  26       30.19       36.82     15.76 o 
   4   1  26        1.60      -14.18     14.18 o 
   5   1  26       18.85      -15.73     15.73 o 
   6   1  26      249.54      257.72     29.15 o 
   7   1  26        1.52      -17.92     38.49 o 
 -16   2  26       15.35       13.13     31.08 o 
 -15   2  26       23.08       28.29     24.79 o 
 -14   2  26       59.05       73.94     23.39 o 
 -13   2  26      105.84      140.17     24.72 o 
 -12   2  26      321.94      314.15     29.60 o 
 -11   2  26       24.37       28.56     26.63 o 
 -10   2  26       22.08       -7.83     25.35 o 
  -9   2  26        3.34        9.75     16.65 o 
  -8   2  26      161.20      189.75     20.06 o 
  -7   2  26        0.97       -2.37     15.24 o 
  -6   2  26      418.47      481.80     26.10 o 
  -5   2  26      104.18      127.19     18.30 o 
  -4   2  26       13.35      -13.52     14.20 o 
  -3   2  26       67.39       88.10     17.27 o 
  -2   2  26      646.60      645.38     32.37 o 
  -1   2  26        5.02       -3.28     20.37 o 
   0   2  26      119.85      143.57     26.12 o 
   1   2  26        1.70       -6.27     15.40 o 
   2   2  26      416.75      433.60     24.92 o 
   3   2  26       20.75       30.65     15.56 o 
   4   2  26      145.85      145.84     20.90 o 
   5   2  26       52.69       70.62     23.30 o 
   6   2  26      121.12      153.65     38.00 o 
 -15   3  26      113.52       81.63     49.77 o 
 -14   3  26        9.85       31.52     24.79 o 
 -13   3  26       58.27       64.09     26.03 o 
 -12   3  26        0.94        7.59     29.02 o 
 -11   3  26        1.26        2.21     19.30 o 
 -10   3  26      571.45      610.27     29.65 o 
  -9   3  26       29.56       14.82     15.72 o 
  -8   3  26       39.21       31.67     14.92 o 
  -7   3  26       46.74       41.63     15.03 o 
  -6   3  26      106.43      118.02     16.53 o 
  -5   3  26      174.07      187.21     20.16 o 
  -4   3  26        5.47      -13.15     13.15 o 
  -3   3  26        0.02       18.16     14.22 o 
  -2   3  26        3.85       -5.56     13.24 o 
  -1   3  26        0.34       30.95     14.83 o 
   0   3  26       75.48       74.99     16.26 o 
   1   3  26        6.92       -2.94     14.14 o 
   2   3  26      242.15      258.02     21.11 o 
   3   3  26       56.88       50.52     21.33 o 
   4   3  26       23.11       32.04     21.38 o 
   5   3  26        2.81      -37.83     39.82 o 
 -13   4  26        1.03       19.91     43.80 o 
 -12   4  26      671.44      727.37     56.04 o 
 -11   4  26      124.96      152.61     35.20 o 
 -10   4  26       43.24       34.71     18.37 o 
  -9   4  26        0.16       -5.67     16.69 o 
  -8   4  26      265.64      282.90     22.78 o 
  -7   4  26       99.92      124.52     17.66 o 
  -6   4  26      283.34      317.09     20.22 o 
  -5   4  26       59.51       83.15     15.34 o 
  -4   4  26       51.46       59.55     15.18 o 
  -3   4  26       41.74       33.66     14.82 o 
  -2   4  26        3.32       11.03     14.57 o 
  -1   4  26       51.88       65.36     15.99 o 
   0   4  26        6.12       -4.32     18.92 o 
   1   4  26       19.38       29.86     23.71 o 
   2   4  26      158.03      103.32     34.00 o 
   3   4  26       21.50       18.58     41.81 o 
 -10   5  26      156.97      141.21     92.25 o 
  -9   5  26        3.83      -14.10     30.38 o 
  -8   5  26       37.67       66.43     27.86 o 
  -7   5  26       54.12       39.87     30.83 o 
  -6   5  26      259.10      325.97     31.30 o 
  -5   5  26      204.95      204.82     24.08 o 
  -4   5  26       77.18       70.39     22.04 o 
  -3   5  26       19.26       42.51     25.78 o 
  -2   5  26       25.31       14.39     30.41 o 
  -1   5  26      237.01      319.49     44.51 o 
   0   5  26       69.94       54.42     44.46 o 
 -15   0  27     1063.67      842.17     88.26 o 
 -13   0  27        0.76      -37.83     37.83 o 
 -11   0  27      121.24      190.47     53.76 o 
  -9   0  27      134.65       80.22     73.00 o 
  -7   0  27      421.75      443.56     32.32 o 
  -5   0  27      399.90      450.56     32.21 o 
  -3   0  27       72.09       60.32     24.45 o 
  -1   0  27      397.96      452.49     36.35 o 
   1   0  27       15.23       29.75     19.43 o 
   3   0  27       32.09        5.70     19.71 o 
   5   0  27       68.90       81.45     30.93 o 
 -15   1  27       18.76       40.05     30.24 o 
 -14   1  27       34.81       -2.53     24.17 o 
 -13   1  27        9.93      -16.00     23.24 o 
 -12   1  27       55.05       -5.01     23.59 o 
 -11   1  27      338.65      363.73     36.14 o 
 -10   1  27       13.06      -11.28     24.40 o 
  -9   1  27      300.56      369.82     35.62 o 
  -8   1  27       19.61       23.50     23.71 o 
  -7   1  27      381.26      347.68     26.61 o 
  -6   1  27        1.14       -3.29     21.90 o 
  -5   1  27       22.76      -10.16     14.51 o 
  -4   1  27       12.87       22.75     15.48 o 
  -3   1  27       39.97       46.14     16.38 o 
  -2   1  27      127.71      152.18     19.28 o 
  -1   1  27      229.61      187.80     32.92 o 
   0   1  27       81.83       85.98     20.21 o 
   1   1  27        9.15       -3.23     14.19 o 
   2   1  27        0.07      -11.92     19.31 o 
   3   1  27       60.19       57.76     16.47 o 
   4   1  27        1.88        3.26     18.08 o 
   5   1  27       39.01       37.06     24.95 o 
 -15   2  27      327.99      212.02     39.85 o 
 -14   2  27        1.63      -24.16     24.16 o 
 -13   2  27       44.67       31.36     21.17 o 
 -12   2  27       10.90      -15.79     19.73 o 
 -11   2  27      354.15      349.11     30.41 o 
 -10   2  27        2.07       15.85     19.98 o 
  -9   2  27      219.33      220.66     23.64 o 
  -8   2  27        0.12        2.73     15.10 o 
  -7   2  27       18.86       21.62     15.50 o 
  -6   2  27       11.25       23.31     15.61 o 
  -5   2  27      478.98      503.79     31.05 o 
  -4   2  27        0.17      -15.72     15.72 o 
  -3   2  27      133.78      102.28     20.48 o 
  -2   2  27        6.93       26.21     17.42 o 
  -1   2  27       88.16       98.33     21.23 o 
   0   2  27       14.47        1.74     17.47 o 
   1   2  27      161.00      151.10     20.38 o 
   2   2  27      106.02      130.59     18.65 o 
   3   2  27        0.55       -4.81     20.39 o 
   4   2  27       31.13       56.22     22.85 o 
   5   2  27      223.09      197.10     58.40 o 
 -14   3  27       28.16        6.64     43.14 o 
 -13   3  27       75.12       73.66     26.34 o 
 -12   3  27       25.82       18.80     24.59 o 
 -11   3  27      212.78      249.29     32.02 o 
 -10   3  27       22.48        5.10     17.94 o 
  -9   3  27      169.34      171.24     26.41 o 
  -8   3  27       15.52       15.03     17.62 o 
  -7   3  27       91.02       51.82     16.85 o 
  -6   3  27        8.36       51.39     16.76 o 
  -5   3  27        0.92       -5.36     15.26 o 
  -4   3  27        2.84       17.70     15.88 o 
  -3   3  27       91.31       41.30     16.76 o 
  -2   3  27        0.04       -9.56     15.39 o 
  -1   3  27      102.08      124.78     19.03 o 
   0   3  27        4.75       22.47     17.84 o 
   1   3  27       10.34       10.97     19.54 o 
   2   3  27        8.81       11.11     20.27 o 
   3   3  27      269.34      254.00     37.19 o 
   4   3  27        0.44      -41.81     41.81 o 
 -12   4  27        5.84      -24.55     37.83 o 
 -11   4  27      511.15      756.56     80.96 o 
 -10   4  27       39.76       31.59     24.36 o 
  -9   4  27      168.81      211.73     30.25 o 
  -8   4  27       68.47      101.48     26.39 o 
  -7   4  27        5.91       13.21     16.11 o 
  -6   4  27      280.51      301.16     23.45 o 
  -5   4  27       64.35       59.99     17.61 o 
  -4   4  27        7.39        2.76     17.02 o 
  -3   4  27        7.73        6.28     17.35 o 
  -2   4  27        0.69       52.64     23.87 o 
  -1   4  27      238.96      242.95     31.24 o 
   0   4  27       46.93       59.06     43.14 o 
   1   4  27        0.86       63.05     42.47 o 
  -8   5  27       10.67       69.68     50.44 o 
  -7   5  27      196.31      297.31     67.03 o 
  -6   5  27        6.68       23.89     45.13 o 
  -5   5  27       37.40       47.78     48.45 o 
  -4   5  27       25.87      112.16     52.43 o 
  -3   5  27       82.62       60.39     52.43 o 
 -14   0  28      195.69      193.78     56.41 o 
 -12   0  28        5.51      -18.58     41.15 o 
 -10   0  28      221.75      261.48     55.75 o 
  -8   0  28     1088.09     1122.11     75.06 o 
  -6   0  28      616.09      694.77     39.04 o 
  -4   0  28      510.95      474.88     60.73 o 
  -2   0  28        8.98       -0.41     20.13 o 
   0   0  28        9.25      -21.92     30.82 o 
   2   0  28       85.20       93.40     25.29 o 
   4   0  28       11.68       10.62     35.17 o 
 -14   1  28      303.83      255.13     41.06 o 
 -13   1  28        0.26        7.20     24.81 o 
 -12   1  28        1.23      -15.09     23.14 o 
 -11   1  28       21.52       -7.05     25.40 o 
 -10   1  28      626.87      623.20     53.96 o 
  -9   1  28       33.17       25.58     24.61 o 
  -8   1  28      130.23      177.10     22.69 o 
  -7   1  28        1.57        9.59     17.42 o 
  -6   1  28      389.30      330.97     26.01 o 
  -5   1  28       13.20       27.11     17.93 o 
  -4   1  28      360.71      357.41     27.84 o 
  -3   1  28      112.16      127.92     21.57 o 
  -2   1  28        2.10      -16.52     16.52 o 
  -1   1  28        4.79      -17.95     17.95 o 
   0   1  28      152.42      150.10     22.82 o 
   1   1  28        5.63       27.01     17.01 o 
   2   1  28        2.47       12.26     17.37 o 
   3   1  28        0.04        2.00     28.47 o 
   4   1  28      130.12      125.43     46.46 o 
 -14   2  28      242.08      317.04     69.02 o 
 -13   2  28       46.92       66.36     27.14 o 
 -12   2  28        6.85       19.04     21.19 o 
 -11   2  28        2.01      -19.52     19.52 o 
 -10   2  28       59.39       59.88     22.43 o 
  -9   2  28       27.98       41.67     20.60 o 
  -8   2  28       38.91       43.78     18.50 o 
  -7   2  28       10.94        4.74     17.52 o 
  -6   2  28      262.15      287.73     25.26 o 
  -5   2  28        4.82       19.33     17.65 o 
  -4   2  28        0.35       11.86     17.52 o 
  -3   2  28        3.86        9.12     31.37 o 
  -2   2  28       46.03       23.16     19.84 o 
  -1   2  28       91.40       93.75     21.13 o 
   0   2  28       38.02      -11.30     27.08 o 
   1   2  28       37.86       32.87     21.20 o 
   2   2  28      139.10      178.44     25.99 o 
   3   2  28       20.23       22.39     25.45 o 
 -13   3  28       65.06       61.72     46.46 o 
 -12   3  28       53.38       41.45     26.04 o 
 -11   3  28        3.70      -16.13     23.82 o 
 -10   3  28      359.47      359.40     31.76 o 
  -9   3  28       56.78       46.12     26.65 o 
  -8   3  28       24.99       21.69     21.95 o 
  -7   3  28       42.55       21.61     16.22 o 
  -6   3  28      508.21      516.06     28.27 o 
  -5   3  28       75.41       46.67     17.30 o 
  -4   3  28      357.36      384.93     25.61 o 
  -3   3  28        1.19       -5.35     15.50 o 
  -2   3  28       16.92       15.73     17.61 o 
  -1   3  28       85.36      102.04     22.74 o 
   0   3  28      204.72      229.79     29.31 o 
   1   3  28       31.82       46.39     25.52 o 
   2   3  28      113.30      100.21     49.11 o 
 -10   4  28        7.18      -32.52     39.16 o 
  -9   4  28      117.76      134.72     47.78 o 
  -8   4  28      126.95       34.51     41.81 o 
  -7   4  28       35.49       79.64     44.46 o 
  -6   4  28       66.97       69.98     23.37 o 
  -5   4  28        0.17       17.35     22.34 o 
  -4   4  28      173.38      270.10     55.75 o 
  -3   4  28       61.28        5.31     37.16 o 
  -2   4  28        9.54      -11.95     37.16 o 
  -1   4  28        2.46       27.21     41.15 o 
 -11   0  29       41.23       64.37     46.46 o 
  -9   0  29      757.38      747.93     82.96 o 
  -7   0  29      170.75      168.84     38.66 o 
  -5   0  29      387.05      441.72     38.25 o 
  -3   0  29        0.50        7.30     22.44 o 
  -1   0  29      143.39      168.57     30.35 o 
   1   0  29       14.33       13.46     29.20 o 
 -12   1  29       91.38       92.92     28.73 o 
 -11   1  29        0.00      -23.12     24.90 o 
 -10   1  29       12.34      -27.94     48.82 o 
  -9   1  29      340.18      318.37     35.16 o 
  -8   1  29        1.83       18.99     17.77 o 
  -7   1  29      178.86      210.12     24.09 o 
  -6   1  29        2.65       20.60     17.79 o 
  -5   1  29       67.34       53.82     18.97 o 
  -4   1  29       20.09       31.81     18.46 o 
  -3   1  29      364.64      382.91     33.84 o 
  -2   1  29        3.94        9.87     18.26 o 
  -1   1  29        0.84       17.04     18.84 o 
   0   1  29        3.87       47.75     21.24 o 
   1   1  29       16.11       28.84     21.44 o 
   2   1  29       33.15       -0.47     25.79 o 
   3   1  29      166.57      138.70     46.46 o 
 -13   2  29       23.96      -23.89     42.47 o 
 -12   2  29       22.48       -3.77     31.67 o 
 -11   2  29       40.89       66.68     26.26 o 
 -10   2  29        8.89       -3.07     23.11 o 
  -9   2  29      146.19      131.16     25.26 o 
  -8   2  29        0.54       15.10     25.24 o 
  -7   2  29        4.71        7.10     17.57 o 
  -6   2  29       71.75       90.25     20.52 o 
  -5   2  29      270.94      279.30     26.04 o 
  -4   2  29       23.20       23.48     18.38 o 
  -3   2  29       45.07       62.27     20.18 o 
  -2   2  29        4.27       41.57     18.65 o 
  -1   2  29        5.28      -18.96     19.05 o 
   0   2  29        0.01      -19.64     19.64 o 
   1   2  29      335.45      347.65     37.37 o 
   2   2  29        0.84      -42.47     42.47 o 
 -11   3  29       67.73       37.16     41.15 o 
 -10   3  29        0.62       34.59     25.27 o 
  -9   3  29      285.92      334.86     35.69 o 
  -8   3  29       71.77       79.03     22.97 o 
  -7   3  29      176.80      195.12     23.82 o 
  -6   3  29       78.78       79.08     19.87 o 
  -5   3  29        4.73        7.30     17.71 o 
  -4   3  29       67.20       75.27     20.21 o 
  -3   3  29       53.61       46.68     21.84 o 
  -2   3  29        5.93       32.38     24.55 o 
  -1   3  29      129.34      135.93     51.43 o 
   0   3  29        3.71      -34.51     34.51 o 
  -5   4  29      242.58      148.66     49.11 o 
 -10   0  30       40.23      -31.85     37.16 o 
  -6   0  30       49.75        6.90     51.21 o 
  -4   0  30       85.25       66.35     44.89 o 
  -2   0  30       91.70       90.36     31.14 o 
 -11   1  30       69.14       49.11     50.44 o 
 -10   1  30       21.11       13.74     25.61 o 
  -9   1  30      104.41       77.65     27.82 o 
  -8   1  30       48.10       45.27     21.76 o 
  -7   1  30        0.00       10.97     20.41 o 
  -6   1  30      124.39       94.86     21.02 o 
  -5   1  30        1.47       23.81     19.39 o 
  -4   1  30      307.21      309.41     27.69 o 
  -3   1  30        0.11       14.02     18.40 o 
  -2   1  30       17.47       28.09     21.60 o 
  -1   1  30        5.25        4.89     20.24 o 
   0   1  30      218.96      290.68     55.75 o 
   1   1  30        5.58       94.24     42.47 o 
 -11   2  30        0.26       51.76     47.12 o 
 -10   2  30        3.62      -11.61     34.84 o 
  -9   2  30       71.13       63.58     22.94 o 
  -8   2  30      718.66      769.75     42.17 o 
  -7   2  30       55.82      105.15     28.04 o 
  -6   2  30       27.74       26.36     18.97 o 
  -5   2  30       83.72       80.39     21.18 o 
  -4   2  30       31.74       28.35     21.72 o 
  -3   2  30       18.16       29.53     21.51 o 
  -2   2  30      528.78      464.30     44.21 o 
  -1   2  30       13.10        3.98     45.13 o 
  -9   3  30       85.20       48.45     47.78 o 
  -8   3  30        5.24       13.27     41.15 o 
  -7   3  30       22.24      -14.60     41.15 o 
  -6   3  30        0.62       19.25     43.80 o 
  -5   3  30       28.87      -37.16     37.16 o 
  -4   3  30      491.77      507.69     71.01 o 
  -3   3  30       18.55      108.17     48.45 o 
  -7   0  31      167.55      200.49     41.51 o 
  -5   0  31      130.42      166.03     71.67 o 
  -8   1  31        4.90       -3.32     46.46 o 
  -7   1  31      694.15      788.99     50.23 o 
  -6   1  31       11.27        8.73     21.26 o 
  -5   1  31        4.00        5.44     28.69 o 
  -4   1  31        5.63      -17.65     27.70 o 
  -3   1  31      226.03      290.77     42.31 o 
  -2   1  31        5.39       -2.65     35.84 o 
  -8   2  31       30.23       11.28     44.46 o 
  -7   2  31       95.01       55.08     51.76 o 
  -6   2  31        6.31      -44.46     44.46 o 
  -5   2  31       43.07       28.54     45.13 o 
  -4   2  31       15.33      -41.15     41.15 o 
                                                 
